# Supplementary material for: Genome-Scale Metabolic Modeling Predicts Per- and Polyfluoroalkyl Substance-Mediated Early Perturbations in Liver Metabolism
Source: Toxics. 2025 Aug 17;13(8):684. doi: 10.3390/toxics13080684 (PMC12390441; doi:10.3390/toxics13080684)
Supplement: Supplementary file 1 [file toxics-13-00684-s001.zip]

Archive with 4 entries (4 files):
- Supplementary material.pdf
- SupplFile-S1-iRnov4p2_subsystem_details.xlsx
- SupplFile-S2-iRnov4p2.xml
- SupplFile-S3-BMDTable.xlsx
