# Supplementary material for: Genome-Scale Metabolic Modeling Predicts Per- and Polyfluoroalkyl Substance-Mediated Early Perturbations in Liver Metabolism
Source: Toxics. 2025 Aug 17;13(8):684. doi: 10.3390/toxics13080684 (PMC12390441; doi:10.3390/toxics13080684)
Supplement: Supplementary file 1 [file toxics-13-00684-s001.zip › SupplFile-S1-iRnov4p2_subsystem_details.xlsx]

## Sheet: Sheet1
Pathway	Subsystem	Num reactions	Num genes
Amino acid metabolism	Alanine, aspartate and glutamate metabolism	41	42
Amino acid metabolism	Arginine and proline metabolism	103	61
Amino acid metabolism	Cysteine and methionine metabolism	60	61
Amino acid metabolism	Glycine, serine and threonine metabolism	68	55
Amino acid metabolism	Histidine metabolism	21	58
Amino acid metabolism	Lysine metabolism	42	54
Amino acid metabolism	Phenylalanine metabolism	9	4
Amino acid metabolism	Tryptophan metabolism	27	37
Amino acid metabolism	Tyrosine metabolism	90	50
Amino acid metabolism	Valine, leucine, and isoleucine metabolism	56	70
Androgen metabolism	Androgen metabolism	44	26
Artificial reactions	Artificial reactions	8	0
Biomass	Biomass	121	57
Biosynthesis of secondary metabolism	Alkaloids biosynthesis	2	0
Blood group biosynthesis	Blood group biosynthesis	57	25
Carbohydrate metabolism	Carbohydrate metabolism	95	99
Carbohydrate metabolism	Inositol phosphate metabolism	146	143
Carbohydrate metabolism	Pentose phosphate pathway	27	31
Central carbon metabolism	Central carbon metabolism	192	200
Cholesterol metabolism	Cholesterol metabolism	106	34
Cholesterol-ester metabolism	Cholesterol-ester metabolism	189	5
Dietary fiber binding	Dietary fiber binding	12	0
Eicosanoid metabolism	Eicosanoid metabolism	209	177
Energy metabolism	Electron transport chain	40	144
Exchange	Exchange	1549	1
Glycan biosynthesis and metabolism	Glycan metabolism	373	180
Hippurate metabolism	Hippurate metabolism	2	0
Lipid metabolism	Arachidonic acid metabolism	136	94
Lipid metabolism	Bile acid metabolism	260	86
Lipid metabolism	Fatty acid biosynthesis	108	45
Lipid metabolism	Fatty acid metabolism	513	100
Lipid metabolism	Fatty acid oxidation	785	73
Lipid metabolism	Glycerolipid metabolism	198	131
Lipid metabolism	Omega-3 fatty acid metabolism	76	54
Lipid metabolism	Omega-6 fatty acid metabolism	96	71
Lipid metabolism	Sphingolipid metabolism	237	148
Lipid metabolism	Steroid metabolism	164	103
Metabolism of cofactors and vitamins	Porphyrin metabolism	28	22
Metabolism of cofactors and vitamins	Ubiquinone synthesis	15	3
Metabolism of cofactors and vitamins	Vitamin A metabolism	96	89
Metabolism of cofactors and vitamins	Vitamin B metabolism	170	108
Metabolism of cofactors and vitamins	Vitamin C metabolism	38	28
Metabolism of cofactors and vitamins	Vitamin D metabolism	36	10
Metabolism of cofactors and vitamins	Vitamin E metabolism	52	36
Metabolism of other amino acids	Aromatic amino acid metabolism	168	178
Metabolism of other amino acids	beta-Alanine metabolism	16	22
Metabolism of other amino acids	Glutathione metabolism	19	29
Metabolism of other amino acids	Metabolism of other amino acids	20	29
Miscellaneous	Miscellaneous	235	580
Nucleotide metabolism	Nucleotide metabolism	127	165
Nucleotide metabolism	Purine metabolism	111	139
Nucleotide metabolism	Pyrimidine metabolism	76	74
Peptide metabolism	Peptide metabolism	242	0
Prostaglandin biosynthesis	Prostaglandin biosynthesis	93	38
Protein metabolism	Protein metabolism	31	49
Serotonin and melatonin biosynthesis	Serotonin and melatonin biosynthesis	18	39
Transport	Transport	4326	583
Xenobiotics metabolism	Xenobiotics metabolism	864	132
