# Supplementary material for: Genome-Scale Metabolic Modeling Predicts Per- and Polyfluoroalkyl Substance-Mediated Early Perturbations in Liver Metabolism
Source: Toxics. 2025 Aug 17;13(8):684. doi: 10.3390/toxics13080684 (PMC12390441; doi:10.3390/toxics13080684)
Supplement: Supplementary file 1 [file toxics-13-00684-s001.zip › SupplFile-S3-BMDTable.xlsx]

## Sheet: BMD-results-allSubsystems
	Pathway	BMD	BMDL	BMDU	Model	Doses	sex	chem
0	Alanine, aspartate and glutamate metabolism	20.6624	12.4341	31.0702	Hill	0.0;0.15;0.5;1.4;4.0;12.0;37.0;111.0;333.0	Male	6:1FTOH				Out of input dose range
1	Aromatic amino acid metabolism	6.40708	4.36972	10.2379	Hill	0.0;0.15;0.5;1.4;4.0;12.0;37.0;111.0;333.0	Male	6:1FTOH
2	Bile acid metabolism	34.6651	33.5542	35.4607	Exponential 5	0.0;0.15;0.5;1.4;4.0;12.0;37.0;111.0;333.0	Male	6:1FTOH
3	Carbohydrate metabolism	5.17518	4.32257	6.90312	Exponential 5	0.0;0.15;0.5;1.4;4.0;12.0;37.0;111.0;333.0	Male	6:1FTOH
4	Central carbon metabolism	21.2348	14.1187	42.3021	Exponential 3	0.0;0.15;0.5;1.4;4.0;12.0;37.0	Male	6:1FTOH
5	Cholesterol metabolism	0.233319	0.141532	0.336934	Exponential 5	0.0;0.15;0.5;1.4	Male	6:1FTOH
6	Eicosanoid metabolism	7.67385	5.68896	13.4891	Exponential 5	0.0;0.15;0.5;1.4;4.0;12.0;37.0;111.0;333.0	Male	6:1FTOH
7	Fatty acid biosynthesis	4.83105	3.50126	7.30859	Linear	0.0;0.15;0.5;1.4;4.0;12.0	Male	6:1FTOH
8	Fatty acid metabolism	3.96918	3.87672	4.1424	Exponential 5	0.0;0.15;0.5;1.4;4.0;12.0;37.0	Male	6:1FTOH
9	Fatty acid oxidation	2.31961	1.69744	3.32956	Hill	0.0;0.15;0.5;1.4;4.0;12.0;37.0	Male	6:1FTOH
10	Glutathione metabolism	39.8519	38.9391	43.2519	Power	0.0;0.15;0.5;1.4;4.0;12.0;37.0	Male	6:1FTOH
11	Glycerolipid metabolism	5.75098	4.11902	7.34796	Exponential 3	0.0;0.15;0.5;1.4;4.0;12.0	Male	6:1FTOH
12	Glycine, serine and threonine metabolism	4.20848	3.45664	6.56077	Exponential 5	0.0;0.15;0.5;1.4;4.0;12.0;37.0;111.0	Male	6:1FTOH
13	Histidine metabolism	46.4758	24.7637	66.2538	Exponential 3	0.0;0.15;0.5;1.4;4.0;12.0;37.0	Male	6:1FTOH
14	Inositol phosphate metabolism	4.27948	3.69306	5.7391	Exponential 5	0.0;0.15;0.5;1.4;4.0;12.0;37.0	Male	6:1FTOH
15	Nucleotide metabolism	4.00171	3.47014	5.08989	Exponential 5	0.0;0.15;0.5;1.4;4.0;12.0;37.0	Male	6:1FTOH
16	Omega-6 fatty acid metabolism	1.64122	0.954575	2.48221	Exponential 5	0.0;0.15;0.5;1.4;4.0;12.0;37.0	Male	6:1FTOH
17	Pentose phosphate pathway	2.94248	2.53649	3.00339	Exponential 5	0.0;0.15;0.5;1.4;4.0;12.0;37.0;111.0;333.0	Male	6:1FTOH
18	Phenylalanine metabolism	49.6186	10.1645	339.595	Hill	0.0;0.15;0.5;1.4;4.0;12.0;37.0;111.0;333.0	Male	6:1FTOH
19	Prostaglandin biosynthesis	52.9797	24.3492	2858.83	Exponential 3	0.0;0.15;0.5;1.4;4.0;12.0;37.0	Male	6:1FTOH
20	Protein metabolism	5.00781	2.32859	121.022	Linear	0.0;0.15;0.5;1.4;4.0	Male	6:1FTOH
21	Purine metabolism	2.02965	1.63801	3.77529	Exponential 5	0.0;0.15;0.5;1.4;4.0;12.0;37.0	Male	6:1FTOH
22	Pyrimidine metabolism	1.82113	1.29828	2.69371	Hill	0.0;0.15;0.5;1.4;4.0;12.0;37.0;111.0	Male	6:1FTOH
23	Serotonin and melatonin biosynthesis	17.68	12.3465	34.1985	Exponential 5	0.0;0.15;0.5;1.4;4.0;12.0;37.0;111.0;333.0	Male	6:1FTOH
24	Sphingolipid metabolism	2.90039	2.19676	3.76062	Linear	0.0;0.15;0.5;1.4;4.0;12.0	Male	6:1FTOH
25	Transport	4.72549	3.9734	6.12093	Exponential 5	0.0;0.15;0.5;1.4;4.0;12.0;37.0;111.0;333.0	Male	6:1FTOH
26	Tryptophan metabolism	0.440042	0.304103	-9999	Exponential 5	0.0;0.15;0.5;1.4	Male	6:1FTOH
27	Tyrosine metabolism	4.30771	3.90789	11.2031	Hill	0.0;0.15;0.5;1.4;4.0;12.0;37.0;111.0	Male	6:1FTOH
28	Ubiquinone synthesis	3.7837	2.82422	3.86202	Hill	0.0;0.15;0.5;1.4;4.0;12.0;37.0;111.0;333.0	Male	6:1FTOH
29	Valine, leucine, and isoleucine metabolism	1.37418	0.996275	1.60936	Exponential 5	0.0;0.15;0.5;1.4;4.0;12.0;37.0	Male	6:1FTOH
30	Vitamin A metabolism	36.869	13.1648	82.9469	Exponential 5	0.0;0.15;0.5;1.4;4.0;12.0;37.0;111.0;333.0	Male	6:1FTOH
31	beta-Alanine metabolism	6.58887	4.41445	13.0946	Linear	0.0;0.15;0.5;1.4;4.0;12.0	Male	6:1FTOH
0	Alanine, aspartate and glutamate metabolism	737.52	331.971	64697.7	Exponential 3	0.0;0.07;0.2;0.7;2.0;6.0;18.0;55.0;160.0;475.0	Male	10:2FTOH
1	Arginine and proline metabolism	580.298	476.016	3506.83	Polynomial 8	0.0;0.07;0.2;0.7;2.0;6.0;18.0;55.0;160.0;475.0	Male	10:2FTOH
2	Aromatic amino acid metabolism	21.7138	9.2754	40.2878	Hill	0.0;0.07;0.2;0.7;2.0;6.0;18.0;55.0;160.0;475.0	Male	10:2FTOH
3	Bile acid metabolism	146.64	70.0009	-9999	Exponential 5	0.0;0.07;0.2;0.7;2.0;6.0;18.0;55.0;160.0;475.0	Male	10:2FTOH
4	Carbohydrate metabolism	7.76879	1.94701	31.1801	Hill	0.0;0.07;0.2;0.7;2.0;6.0;18.0;55.0;160.0;475.0	Male	10:2FTOH
5	Central carbon metabolism	4023.12	509.191	171164	Polynomial 2	0.0;0.07;0.2;0.7;2.0;6.0;18.0;55.0;160.0;475.0	Male	10:2FTOH
6	Cholesterol metabolism	17.1494	12.1145	27.0996	Polynomial 5	0.0;0.07;0.2;0.7;2.0;6.0;18.0	Male	10:2FTOH
7	Cholesterol-ester metabolism	458.997	257.14	1913.39	Exponential 3	0.0;0.07;0.2;0.7;2.0;6.0;18.0;55.0;160.0;475.0	Male	10:2FTOH
8	Eicosanoid metabolism	66.1621	48.574	103.197	Linear	0.0;0.07;0.2;0.7;2.0;6.0;18.0;55.0;160.0	Male	10:2FTOH
9	Electron transport chain	66.2709	55.745	-9999	Hill	0.0;0.07;0.2;0.7;2.0;6.0;18.0;55.0;160.0;475.0	Male	10:2FTOH
10	Fatty acid biosynthesis	14.8418	4.79218	2341.03	Exponential 3	0.0;0.07;0.2;0.7;2.0;6.0	Male	10:2FTOH
11	Fatty acid metabolism	59.1141	28.9588	-9999	Exponential 5	0.0;0.07;0.2;0.7;2.0;6.0;18.0;55.0;160.0;475.0	Male	10:2FTOH
12	Fatty acid oxidation	21.9177	11.7774	34.6943	Exponential 5	0.0;0.07;0.2;0.7;2.0;6.0;18.0;55.0;160.0;475.0	Male	10:2FTOH
13	Glutathione metabolism	10.1054	7.88753	13.3249	Exponential 5	0.0;0.07;0.2;0.7;2.0;6.0;18.0;55.0;160.0;475.0	Male	10:2FTOH
14	Glycerolipid metabolism	6.39404	3.66174	45.4402	Polynomial 2	0.0;0.07;0.2;0.7;2.0;6.0	Male	10:2FTOH
15	Glycine, serine and threonine metabolism	4.94629	3.84147	6.98303	Exponential 5	0.0;0.07;0.2;0.7;2.0;6.0;18.0;55.0;160.0	Male	10:2FTOH
16	Histidine metabolism	15.0589	14.6207	15.5768	Exponential 5	0.0;0.07;0.2;0.7;2.0;6.0;18.0;55.0;160.0;475.0	Male	10:2FTOH
17	Lysine metabolism	17.6902	9.64647	91.2759	Linear	0.0;0.07;0.2;0.7;2.0;6.0;18.0	Male	10:2FTOH
18	Omega-6 fatty acid metabolism	36.2396	22.0521	74.5605	Exponential 5	0.0;0.07;0.2;0.7;2.0;6.0;18.0;55.0;160.0;475.0	Male	10:2FTOH
19	Phenylalanine metabolism	858.734	354.633	95319.1	Exponential 3	0.0;0.07;0.2;0.7;2.0;6.0;18.0;55.0;160.0;475.0	Male	10:2FTOH
20	Porphyrin metabolism	9.59852	8.42695	11.4442	Exponential 5	0.0;0.07;0.2;0.7;2.0;6.0;18.0;55.0;160.0;475.0	Male	10:2FTOH
21	Prostaglandin biosynthesis	8.34236	4.55363	-9999	Exponential 5	0.0;0.07;0.2;0.7;2.0;6.0;18.0;55.0;160.0;475.0	Male	10:2FTOH
22	Purine metabolism	9.84268	8.60516	11.8316	Exponential 5	0.0;0.07;0.2;0.7;2.0;6.0;18.0;55.0;160.0;475.0	Male	10:2FTOH
23	Pyrimidine metabolism	15.3185	11.9289	21.4197	Exponential 5	0.0;0.07;0.2;0.7;2.0;6.0;18.0;55.0;160.0;475.0	Male	10:2FTOH
24	Serotonin and melatonin biosynthesis	429.773	251.056	1435.55	Linear	0.0;0.07;0.2;0.7;2.0;6.0;18.0;55.0;160.0;475.0	Male	10:2FTOH
25	Sphingolipid metabolism	13.097	10.4965	17.3736	Exponential 5	0.0;0.07;0.2;0.7;2.0;6.0;18.0;55.0;160.0;475.0	Male	10:2FTOH
26	Steroid metabolism	305.457	199.191	613.475	Polynomial 4	0.0;0.07;0.2;0.7;2.0;6.0;18.0;55.0;160.0;475.0	Male	10:2FTOH
27	Tryptophan metabolism	69.8483	27.0484	121.165	Exponential 5	0.0;0.07;0.2;0.7;2.0;6.0;18.0;55.0;160.0;475.0	Male	10:2FTOH
28	Tyrosine metabolism	70.8496	55.5716	97.8356	Exponential 3	0.0;0.07;0.2;0.7;2.0;6.0;18.0;55.0;160.0	Male	10:2FTOH
29	Ubiquinone synthesis	8.36411	6.55485	13.2654	Exponential 5	0.0;0.07;0.2;0.7;2.0;6.0;18.0;55.0;160.0;475.0	Male	10:2FTOH
30	Valine, leucine, and isoleucine metabolism	30.0753	22.8208	-9999	Exponential 5	0.0;0.07;0.2;0.7;2.0;6.0;18.0;55.0;160.0;475.0	Male	10:2FTOH
31	Vitamin A metabolism	747.696	333.222	81765.8	Exponential 3	0.0;0.07;0.2;0.7;2.0;6.0;18.0;55.0;160.0;475.0	Male	10:2FTOH
32	Vitamin B metabolism	20.7164	19.7452	-9999	Exponential 5	0.0;0.07;0.2;0.7;2.0;6.0;18.0;55.0;160.0;475.0	Male	10:2FTOH
33	Vitamin C metabolism	559.589	80.9738	9512.9	Hill	0.0;0.07;0.2;0.7;2.0;6.0;18.0;55.0;160.0;475.0	Male	10:2FTOH
34	Vitamin D metabolism	35.9561	17.475	-9999	Polynomial 3	0.0;0.07;0.2;0.7;2.0;6.0;18.0	Male	10:2FTOH
35	Xenobiotics metabolism	16.4136	9.28386	66.6961	Exponential 3	0.0;0.07;0.2;0.7;2.0;6.0;18.0	Male	10:2FTOH
36	beta-Alanine metabolism	65.1089	53.8083	-9999	Hill	0.0;0.07;0.2;0.7;2.0;6.0;18.0;55.0;160.0;475.0	Male	10:2FTOH
0	Alanine, aspartate and glutamate metabolism	8.30436	3.03203	77.2592	Power	0.0;0.15;0.5;1.4;4.0	Male	PFHxSAm
1	Aromatic amino acid metabolism	18.8952	13.1867	19.2863	Polynomial 6	0.0;0.15;0.5;1.4;4.0;12.0;37.0;111.0	Male	PFHxSAm
2	Bile acid metabolism	29.5453	22.9309	53.8219	Exponential 3	0.0;0.15;0.5;1.4;4.0;12.0;37.0;111.0	Male	PFHxSAm
3	Cholesterol metabolism	1.59302	1.25422	2.29839	Linear	0.0;0.15;0.5;1.4;4.0	Male	PFHxSAm
4	Cholesterol-ester metabolism	106.549	63.0912	198.529	Polynomial 6	0.0;0.15;0.5;1.4;4.0;12.0;37.0;111.0	Male	PFHxSAm
5	Cysteine and methionine metabolism	37.5363	20.6541	56.3759	Polynomial 2	0.0;0.15;0.5;1.4;4.0;12.0;37.0;111.0	Male	PFHxSAm
6	Eicosanoid metabolism	54.6362	32.8266	63.3201	Polynomial 2	0.0;0.15;0.5;1.4;4.0;12.0;37.0;111.0	Male	PFHxSAm
7	Electron transport chain	3.87913	3.83412	4.03606	Power	0.0;0.15;0.5;1.4;4.0	Male	PFHxSAm
8	Fatty acid oxidation	20.6228	15.0679	37.275	Polynomial 2	0.0;0.15;0.5;1.4;4.0;12.0;37.0;111.0	Male	PFHxSAm
9	Glutathione metabolism	118.218	32.7689	11312.6	Exponential 3	0.0;0.15;0.5;1.4;4.0;12.0;37.0	Male	PFHxSAm
10	Glycerolipid metabolism	22.281	18.0043	29.5036	Power	0.0;0.15;0.5;1.4;4.0;12.0;37.0;111.0	Male	PFHxSAm
11	Glycine, serine and threonine metabolism	22.889	14.8379	39.232	Polynomial 2	0.0;0.15;0.5;1.4;4.0;12.0;37.0;111.0	Male	PFHxSAm
12	Histidine metabolism	417.659	104.982	19847.1	Exponential 3	0.0;0.15;0.5;1.4;4.0;12.0;37.0;111.0	Male	PFHxSAm
13	Lysine metabolism	18.2008	14.9034	22.8822	Exponential 5	0.0;0.15;0.5;1.4;4.0;12.0;37.0;111.0	Male	PFHxSAm
14	Nucleotide metabolism	11.783	10.1431	12.0739	Hill	0.0;0.15;0.5;1.4;4.0;12.0;37.0	Male	PFHxSAm
15	Omega-3 fatty acid metabolism	22.4611	11.5257	28.6789	Polynomial 2	0.0;0.15;0.5;1.4;4.0;12.0;37.0	Male	PFHxSAm
16	Omega-6 fatty acid metabolism	18.8662	15.4443	25.3482	Power	0.0;0.15;0.5;1.4;4.0;12.0;37.0;111.0	Male	PFHxSAm
17	Pentose phosphate pathway	13.1382	10.886	20.7008	Exponential 3	0.0;0.15;0.5;1.4;4.0;12.0;37.0;111.0	Male	PFHxSAm
18	Phenylalanine metabolism	0.482788	0.427676	-9999	Exponential 5	0.0;0.15;0.5;1.4;4.0	Male	PFHxSAm
19	Porphyrin metabolism	2.83044	1.87206	-9999	Exponential 5	0.0;0.15;0.5;1.4;4.0;12.0	Male	PFHxSAm
20	Prostaglandin biosynthesis	27.8516	12.4353	58.7396	Exponential 5	0.0;0.15;0.5;1.4;4.0;12.0;37.0;111.0	Male	PFHxSAm
21	Purine metabolism	8.47381	7.00778	8.64922	Hill	0.0;0.15;0.5;1.4;4.0;12.0;37.0;111.0	Male	PFHxSAm
22	Serotonin and melatonin biosynthesis	22.5401	17.9337	43.1123	Exponential 3	0.0;0.15;0.5;1.4;4.0;12.0;37.0;111.0	Male	PFHxSAm
23	Sphingolipid metabolism	35.1346	19.9263	59.5859	Polynomial 3	0.0;0.15;0.5;1.4;4.0;12.0;37.0;111.0	Male	PFHxSAm
24	Tryptophan metabolism	127.522	66.441	1036.04	Power	0.0;0.15;0.5;1.4;4.0;12.0;37.0;111.0	Male	PFHxSAm
25	Tyrosine metabolism	12.6123	4.4866	-9999	Exponential 5	0.0;0.15;0.5;1.4;4.0;12.0;37.0;111.0	Male	PFHxSAm
26	Ubiquinone synthesis	20.428	16.3857	31.1127	Exponential 3	0.0;0.15;0.5;1.4;4.0;12.0;37.0;111.0	Male	PFHxSAm
27	Vitamin A metabolism	37.4405	2.28996	38.2155	Hill	0.0;0.15;0.5;1.4;4.0;12.0;37.0;111.0	Male	PFHxSAm
28	Vitamin B metabolism	30.46	23.3919	44.4375	Exponential 3	0.0;0.15;0.5;1.4;4.0;12.0;37.0;111.0	Male	PFHxSAm
29	Vitamin C metabolism	39.9787	27.0104	71.4674	Polynomial 2	0.0;0.15;0.5;1.4;4.0;12.0;37.0;111.0	Male	PFHxSAm
30	Vitamin D metabolism	387.938	325.512	715.103	Linear	0.0;0.15;0.5;1.4;4.0;12.0	Male	PFHxSAm
31	Vitamin E metabolism	101.732	57.442	116.714	Polynomial 6	0.0;0.15;0.5;1.4;4.0;12.0;37.0;111.0	Male	PFHxSAm
32	Xenobiotics metabolism	40.06	26.8628	76.8721	Polynomial 3	0.0;0.15;0.5;1.4;4.0;12.0;37.0;111.0	Male	PFHxSAm
33	beta-Alanine metabolism	55.8116	28.581	56.9669	Polynomial 4	0.0;0.15;0.5;1.4;4.0;12.0;37.0;111.0	Male	PFHxSAm
0	Alanine, aspartate and glutamate metabolism	14.9217	8.32845	30.9448	Power	0.0;0.15;0.5;1.4;4.0;12.0	Female	6:1FTOH
1	Arginine and proline metabolism	114.532	73.2459	204.846	Exponential 5	0.0;0.15;0.5;1.4;4.0;12.0;37.0;111.0;333.0;1000.0	Female	6:1FTOH
2	Bile acid metabolism	307.941	290.25	311.673	Exponential 5	0.0;0.15;0.5;1.4;4.0;12.0;37.0;111.0;333.0;1000.0	Female	6:1FTOH
3	Central carbon metabolism	1041.63	800.23	174375	Polynomial 8	0.0;0.15;0.5;1.4;4.0;12.0;37.0;111.0;333.0;1000.0	Female	6:1FTOH
4	Cholesterol metabolism	159.894	113.245	272.126	Linear	0.0;0.15;0.5;1.4;4.0;12.0;37.0;111.0;333.0	Female	6:1FTOH
5	Cholesterol-ester metabolism	11.832	3.12684	207.226	Linear	0.0;0.15;0.5;1.4;4.0	Female	6:1FTOH
6	Cysteine and methionine metabolism	32.9757	20.9291	37.6213	Polynomial 5	0.0;0.15;0.5;1.4;4.0;12.0;37.0	Female	6:1FTOH
7	Eicosanoid metabolism	312.887	303.144	325.123	Exponential 5	0.0;0.15;0.5;1.4;4.0;12.0;37.0;111.0;333.0;1000.0	Female	6:1FTOH
8	Electron transport chain	304.565	296.667	314.643	Exponential 5	0.0;0.15;0.5;1.4;4.0;12.0;37.0;111.0;333.0;1000.0	Female	6:1FTOH
9	Fatty acid biosynthesis	12.9346	8.86876	13.668	Exponential 3	0.0;0.15;0.5;1.4;4.0;12.0	Female	6:1FTOH
10	Fatty acid metabolism	298.771	295.789	304.299	Exponential 5	0.0;0.15;0.5;1.4;4.0;12.0;37.0;111.0;333.0;1000.0	Female	6:1FTOH
11	Fatty acid oxidation	107.819	73.864	146.81	Exponential 5	0.0;0.15;0.5;1.4;4.0;12.0;37.0;111.0;333.0;1000.0	Female	6:1FTOH
12	Glutathione metabolism	19.9584	6.73477	84.3808	Power	0.0;0.15;0.5;1.4;4.0;12.0	Female	6:1FTOH
13	Glycerolipid metabolism	294.83	287.829	299.669	Exponential 5	0.0;0.15;0.5;1.4;4.0;12.0;37.0;111.0;333.0;1000.0	Female	6:1FTOH
14	Glycine, serine and threonine metabolism	97.8394	67.2423	172.455	Exponential 5	0.0;0.15;0.5;1.4;4.0;12.0;37.0;111.0;333.0;1000.0	Female	6:1FTOH
15	Lysine metabolism	48.1262	28.6565	74.199	Exponential 5	0.0;0.15;0.5;1.4;4.0;12.0;37.0;111.0;333.0;1000.0	Female	6:1FTOH
16	Nucleotide metabolism	76.8356	65.484	94.9233	Hill	0.0;0.15;0.5;1.4;4.0;12.0;37.0;111.0;333.0;1000.0	Female	6:1FTOH
17	Omega-3 fatty acid metabolism	75.47	65.4362	112.209	Exponential 5	0.0;0.15;0.5;1.4;4.0;12.0;37.0;111.0;333.0;1000.0	Female	6:1FTOH
18	Pentose phosphate pathway	4343.92	4243.35	7109.8	Exponential 3	0.0;0.15;0.5;1.4;4.0;12.0;37.0	Female	6:1FTOH
19	Porphyrin metabolism	134.692	104.547	20653.6	Polynomial 6	0.0;0.15;0.5;1.4;4.0;12.0;37.0;111.0	Female	6:1FTOH
20	Prostaglandin biosynthesis	101.982	93.4411	113.931	Exponential 5	0.0;0.15;0.5;1.4;4.0;12.0;37.0;111.0;333.0;1000.0	Female	6:1FTOH
21	Purine metabolism	36.1729	29.344	56.5425	Exponential 5	0.0;0.15;0.5;1.4;4.0;12.0;37.0;111.0;333.0	Female	6:1FTOH
22	Pyrimidine metabolism	52.002	41.3232	73.1349	Exponential 5	0.0;0.15;0.5;1.4;4.0;12.0;37.0;111.0;333.0;1000.0	Female	6:1FTOH
23	Steroid metabolism	13.3315	10.9722	15.3841	Exponential 3	0.0;0.15;0.5;1.4;4.0;12.0	Female	6:1FTOH
24	Tryptophan metabolism	3133.06	914.477	583684	Linear	0.0;0.15;0.5;1.4;4.0;12.0;37.0;111.0;333.0;1000.0	Female	6:1FTOH
25	Tyrosine metabolism	145.411	100.033	264.081	Exponential 3	0.0;0.15;0.5;1.4;4.0;12.0;37.0;111.0;333.0	Female	6:1FTOH
26	Ubiquinone synthesis	23.7935	12.0656	24.286	Polynomial 5	0.0;0.15;0.5;1.4;4.0;12.0;37.0	Female	6:1FTOH
27	Valine, leucine, and isoleucine metabolism	159.531	105.266	184.415	Exponential 5	0.0;0.15;0.5;1.4;4.0;12.0;37.0;111.0;333.0;1000.0	Female	6:1FTOH
28	Vitamin A metabolism	498.52	317.611	508.839	Polynomial 4	0.0;0.15;0.5;1.4;4.0;12.0;37.0;111.0;333.0;1000.0	Female	6:1FTOH
29	Vitamin B metabolism	655.762	428.726	1352.31	Linear	0.0;0.15;0.5;1.4;4.0;12.0;37.0;111.0;333.0;1000.0	Female	6:1FTOH
30	Vitamin C metabolism	66.2155	38.3825	108.11	Exponential 5	0.0;0.15;0.5;1.4;4.0;12.0;37.0;111.0;333.0;1000.0	Female	6:1FTOH
31	beta-Alanine metabolism	260.361	233.175	298.239	Exponential 5	0.0;0.15;0.5;1.4;4.0;12.0;37.0;111.0;333.0;1000.0	Female	6:1FTOH
0	Alanine, aspartate and glutamate metabolism	153.965	85.155	446.401	Polynomial 6	0.0;0.07;0.2;0.7;2.0;6.0;18.0;55.0;160.0	Female	10:2FTOH
1	Arginine and proline metabolism	608.884	301.782	28183.7	Exponential 3	0.0;0.07;0.2;0.7;2.0;6.0;18.0;55.0;160.0;475.0	Female	10:2FTOH
2	Aromatic amino acid metabolism	6.28586	6.0853	6.43254	Exponential 5	0.0;0.07;0.2;0.7;2.0;6.0;18.0;55.0;160.0	Female	10:2FTOH
3	Bile acid metabolism	53.4693	52.2828	55.1804	Exponential 5	0.0;0.07;0.2;0.7;2.0;6.0;18.0;55.0;160.0;475.0	Female	10:2FTOH
4	Carbohydrate metabolism	7.74078	6.57068	9.71873	Exponential 5	0.0;0.07;0.2;0.7;2.0;6.0;18.0;55.0;160.0;475.0	Female	10:2FTOH
5	Central carbon metabolism	7027.59	567	791410	Linear	0.0;0.07;0.2;0.7;2.0;6.0;18.0;55.0;160.0;475.0	Female	10:2FTOH
6	Cholesterol metabolism	439.768	301.231	483.615	Polynomial 8	0.0;0.07;0.2;0.7;2.0;6.0;18.0;55.0;160.0;475.0	Female	10:2FTOH
7	Cholesterol-ester metabolism	77.1826	39.5441	-9999	Linear	0.0;0.07;0.2;0.7;2.0;6.0;18.0;55.0	Female	10:2FTOH
8	Cysteine and methionine metabolism	23.4434	15.4101	34.8843	Exponential 5	0.0;0.07;0.2;0.7;2.0;6.0;18.0;55.0;160.0;475.0	Female	10:2FTOH
9	Eicosanoid metabolism	304.355	185.754	509.755	Polynomial 6	0.0;0.07;0.2;0.7;2.0;6.0;18.0;55.0;160.0;475.0	Female	10:2FTOH
10	Electron transport chain	464.425	367.654	707.949	Polynomial 8	0.0;0.07;0.2;0.7;2.0;6.0;18.0;55.0;160.0;475.0	Female	10:2FTOH
11	Fatty acid biosynthesis	251.725	175.154	439.899	Power	0.0;0.07;0.2;0.7;2.0;6.0;18.0;55.0;160.0;475.0	Female	10:2FTOH
12	Fatty acid metabolism	317.546	164.389	456.004	Polynomial 8	0.0;0.07;0.2;0.7;2.0;6.0;18.0;55.0;160.0;475.0	Female	10:2FTOH
13	Fatty acid oxidation	191.229	130.388	200.029	Polynomial 5	0.0;0.07;0.2;0.7;2.0;6.0;18.0;55.0;160.0;475.0	Female	10:2FTOH
14	Glutathione metabolism	10.4774	5.58972	22.3176	Hill	0.0;0.07;0.2;0.7;2.0;6.0;18.0;55.0;160.0;475.0	Female	10:2FTOH
15	Glycine, serine and threonine metabolism	13.7765	9.51615	25.7908	Exponential 5	0.0;0.07;0.2;0.7;2.0;6.0;18.0;55.0;160.0;475.0	Female	10:2FTOH
16	Histidine metabolism	18.9606	17.4063	-9999	Exponential 5	0.0;0.07;0.2;0.7;2.0;6.0;18.0;55.0;160.0;475.0	Female	10:2FTOH
17	Lysine metabolism	24.416	11.5554	5134.52	Linear	0.0;0.07;0.2;0.7;2.0;6.0;18.0	Female	10:2FTOH
18	Nucleotide metabolism	0.321631	0.218885	0.560743	Linear	0.0;0.07;0.2;0.7	Female	10:2FTOH
19	Omega-3 fatty acid metabolism	16.7282	13.0919	-9999	Exponential 5	0.0;0.07;0.2;0.7;2.0;6.0;18.0;55.0;160.0;475.0	Female	10:2FTOH
20	Pentose phosphate pathway	355.003	221.123	405.268	Exponential 3	0.0;0.07;0.2;0.7;2.0;6.0;18.0;55.0;160.0;475.0	Female	10:2FTOH
21	Phenylalanine metabolism	1033.15	385.678	299310	Linear	0.0;0.07;0.2;0.7;2.0;6.0;18.0;55.0;160.0;475.0	Female	10:2FTOH
22	Porphyrin metabolism	244.531	110.234	78124.9	Polynomial 3	0.0;0.07;0.2;0.7;2.0;6.0;18.0;55.0;160.0	Female	10:2FTOH
23	Protein metabolism	19.2813	18.4683	-9999	Exponential 5	0.0;0.07;0.2;0.7;2.0;6.0;18.0;55.0;160.0;475.0	Female	10:2FTOH
24	Purine metabolism	10.0402	7.18882	13.2441	Exponential 5	0.0;0.07;0.2;0.7;2.0;6.0;18.0;55.0;160.0;475.0	Female	10:2FTOH
25	Pyrimidine metabolism	900.366	364.196	26846.4	Exponential 3	0.0;0.07;0.2;0.7;2.0;6.0;18.0;55.0;160.0;475.0	Female	10:2FTOH
26	Serotonin and melatonin biosynthesis	618.908	307.42	2787.19	Power	0.0;0.07;0.2;0.7;2.0;6.0;18.0;55.0;160.0;475.0	Female	10:2FTOH
27	Sphingolipid metabolism	12.191	10.0421	16.2395	Exponential 5	0.0;0.07;0.2;0.7;2.0;6.0;18.0;55.0;160.0;475.0	Female	10:2FTOH
28	Tryptophan metabolism	66.4453	48.1173	119.338	Exponential 3	0.0;0.07;0.2;0.7;2.0;6.0;18.0;55.0;160.0	Female	10:2FTOH
29	Tyrosine metabolism	379.688	191.185	516.497	Polynomial 8	0.0;0.07;0.2;0.7;2.0;6.0;18.0;55.0;160.0;475.0	Female	10:2FTOH
30	Ubiquinone synthesis	19.4077	18.2569	-9999	Exponential 5	0.0;0.07;0.2;0.7;2.0;6.0;18.0;55.0;160.0;475.0	Female	10:2FTOH
31	Valine, leucine, and isoleucine metabolism	570.81	473.225	5930.8	Polynomial 8	0.0;0.07;0.2;0.7;2.0;6.0;18.0;55.0;160.0;475.0	Female	10:2FTOH
32	Vitamin A metabolism	921.385	365.663	82643.4	Exponential 3	0.0;0.07;0.2;0.7;2.0;6.0;18.0;55.0;160.0;475.0	Female	10:2FTOH
33	Vitamin B metabolism	818.152	301.507	-9999	Hill	0.0;0.07;0.2;0.7;2.0;6.0;18.0;55.0;160.0;475.0	Female	10:2FTOH
34	Vitamin C metabolism	514.371	427.469	48023.1	Polynomial 8	0.0;0.07;0.2;0.7;2.0;6.0;18.0;55.0;160.0;475.0	Female	10:2FTOH
35	Vitamin D metabolism	1855.47	426.752	2209.33	Linear	0.0;0.07;0.2;0.7;2.0;6.0;18.0;55.0;160.0;475.0	Female	10:2FTOH
36	Vitamin E metabolism	19.0149	18.1877	-9999	Exponential 5	0.0;0.07;0.2;0.7;2.0;6.0;18.0;55.0;160.0;475.0	Female	10:2FTOH
37	Xenobiotics metabolism	23.9227	15.9812	42.1895	Hill	0.0;0.07;0.2;0.7;2.0;6.0;18.0;55.0;160.0;475.0	Female	10:2FTOH
38	beta-Alanine metabolism	48.9911	26.0024	105.455	Polynomial 6	0.0;0.07;0.2;0.7;2.0;6.0;18.0;55.0	Female	10:2FTOH
0	Alanine, aspartate and glutamate metabolism	90.7291	30.6679	406.274	Power	0.0;0.15;0.5;1.4;4.0;12.0;37.0	Female	PFHxSAm
1	Arginine and proline metabolism	118.981	81.1326	10507.5	Polynomial 5	0.0;0.15;0.5;1.4;4.0;12.0;37.0;111.0	Female	PFHxSAm
2	Aromatic amino acid metabolism	32.4044	24.8737	52.6238	Exponential 3	0.0;0.15;0.5;1.4;4.0;12.0;37.0;111.0	Female	PFHxSAm
3	Bile acid metabolism	36.1164	20.8243	104.631	Polynomial 5	0.0;0.15;0.5;1.4;4.0;12.0;37.0	Female	PFHxSAm
4	Central carbon metabolism	96.5288	56.2371	329.96	Linear	0.0;0.15;0.5;1.4;4.0;12.0;37.0;111.0	Female	PFHxSAm
5	Cholesterol metabolism	114.457	83.5174	2431.4	Polynomial 6	0.0;0.15;0.5;1.4;4.0;12.0;37.0;111.0	Female	PFHxSAm
6	Cysteine and methionine metabolism	59.1042	40.5425	109.834	Exponential 3	0.0;0.15;0.5;1.4;4.0;12.0;37.0;111.0	Female	PFHxSAm
7	Eicosanoid metabolism	86.0684	52.4784	237.518	Linear	0.0;0.15;0.5;1.4;4.0;12.0;37.0;111.0	Female	PFHxSAm
8	Electron transport chain	111.148	61.4352	576.896	Power	0.0;0.15;0.5;1.4;4.0;12.0;37.0;111.0	Female	PFHxSAm
9	Fatty acid metabolism	63.0405	46.9004	70.7824	Exponential 3	0.0;0.15;0.5;1.4;4.0;12.0;37.0;111.0	Female	PFHxSAm
10	Fatty acid oxidation	31.0431	24.1918	43.2247	Power	0.0;0.15;0.5;1.4;4.0;12.0;37.0;111.0	Female	PFHxSAm
11	Glutathione metabolism	118.771	51.6964	395.153	Exponential 3	0.0;0.15;0.5;1.4;4.0	Female	PFHxSAm
12	Glycine, serine and threonine metabolism	19.2158	4.55586	-9999	Hill	0.0;0.15;0.5;1.4;4.0;12.0;37.0;111.0	Female	PFHxSAm
13	Inositol phosphate metabolism	5.80781	1.16565	195.676	Exponential 3	0.0;0.15;0.5;1.4	Female	PFHxSAm
14	Lysine metabolism	63.3995	42.3006	122.986	Exponential 3	0.0;0.15;0.5;1.4;4.0;12.0;37.0;111.0	Female	PFHxSAm
15	Nucleotide metabolism	22.2759	17.8474	33.4462	Exponential 3	0.0;0.15;0.5;1.4;4.0;12.0;37.0;111.0	Female	PFHxSAm
16	Omega-6 fatty acid metabolism	31.0237	24.1774	43.3686	Power	0.0;0.15;0.5;1.4;4.0;12.0;37.0;111.0	Female	PFHxSAm
17	Pentose phosphate pathway	6.39844	1.69366	-9999	Exponential 5	0.0;0.15;0.5;1.4;4.0;12.0	Female	PFHxSAm
18	Phenylalanine metabolism	19.7878	17.4954	26.6186	Exponential 5	0.0;0.15;0.5;1.4;4.0;12.0;37.0;111.0	Female	PFHxSAm
19	Porphyrin metabolism	257.239	91.8775	1379.25	Power	0.0;0.15;0.5;1.4;4.0;12.0;37.0;111.0	Female	PFHxSAm
20	Prostaglandin biosynthesis	41.6521	30.6916	64.2324	Exponential 3	0.0;0.15;0.5;1.4;4.0;12.0;37.0;111.0	Female	PFHxSAm
21	Protein metabolism	40.4219	3.93759	435.179	Exponential 3	0.0;0.15;0.5;1.4;4.0	Female	PFHxSAm
22	Purine metabolism	7.42021	5.91137	14.9389	Exponential 5	0.0;0.15;0.5;1.4;4.0;12.0;37.0;111.0	Female	PFHxSAm
23	Pyrimidine metabolism	13.3262	10.4584	24.4734	Exponential 5	0.0;0.15;0.5;1.4;4.0;12.0;37.0;111.0	Female	PFHxSAm
24	Serotonin and melatonin biosynthesis	17.63	16.2239	19.9139	Exponential 5	0.0;0.15;0.5;1.4;4.0;12.0;37.0;111.0	Female	PFHxSAm
25	Sphingolipid metabolism	31.4062	9.95228	218.546	Linear	0.0;0.15;0.5;1.4;4.0;12.0	Female	PFHxSAm
26	Steroid metabolism	76.5293	47.6755	179.84	Linear	0.0;0.15;0.5;1.4;4.0;12.0;37.0;111.0	Female	PFHxSAm
27	Tyrosine metabolism	12.2509	1.79837	32.2597	Hill	0.0;0.15;0.5;1.4;4.0;12.0;37.0;111.0	Female	PFHxSAm
28	Ubiquinone synthesis	18.4328	9.19744	24.9809	Exponential 5	0.0;0.15;0.5;1.4;4.0;12.0;37.0;111.0	Female	PFHxSAm
29	Valine, leucine, and isoleucine metabolism	20.0537	15.8263	32.8267	Exponential 5	0.0;0.15;0.5;1.4;4.0;12.0;37.0;111.0	Female	PFHxSAm
30	Vitamin B metabolism	31.7887	29.5922	-9999	Exponential 5	0.0;0.15;0.5;1.4;4.0;12.0;37.0;111.0	Female	PFHxSAm
31	Vitamin E metabolism	60.0663	40.7241	112.786	Exponential 3	0.0;0.15;0.5;1.4;4.0;12.0;37.0;111.0	Female	PFHxSAm
32	beta-Alanine metabolism	108.471	31.9261	169075	Linear	0.0;0.15;0.5;1.4;4.0;12.0;37.0	Female	PFHxSAm

## Sheet: Filtered
	Pathway	BMD	BMDL	BMDU	Model	Doses	sex	chem
0	Alanine, aspartate and glutamate metabolism	20.6624	12.4341	31.0702	Hill	0.0;0.15;0.5;1.4;4.0;12.0;37.0;111.0;333.0	Male	6:1FTOH				Hill	15	11.5385		Hill	15	11.5385
1	Aromatic amino acid metabolism	6.40708	4.36972	10.2379	Hill	0.0;0.15;0.5;1.4;4.0;12.0;37.0;111.0;333.0	Male	6:1FTOH				Exponential 5	57	43.8462		Exponential	77	59.2308
2	Bile acid metabolism	34.6651	33.5542	35.4607	Exponential 5	0.0;0.15;0.5;1.4;4.0;12.0;37.0;111.0;333.0	Male	6:1FTOH				Exponential 3	20	15.3846		Linear	9	6.92308
3	Carbohydrate metabolism	5.17518	4.32257	6.90312	Exponential 5	0.0;0.15;0.5;1.4;4.0;12.0;37.0;111.0;333.0	Male	6:1FTOH				Linear	9	6.92308		Power	10	7.69231
4	Central carbon metabolism	21.2348	14.1187	42.3021	Exponential 3	0.0;0.15;0.5;1.4;4.0;12.0;37.0	Male	6:1FTOH				Power	10	7.69231		Polynomial	19	14.6154
5	Cholesterol metabolism	0.233319	0.141532	0.336934	Exponential 5	0.0;0.15;0.5;1.4	Male	6:1FTOH				Polynomial 5	4	3.07692
6	Eicosanoid metabolism	7.67385	5.68896	13.4891	Exponential 5	0.0;0.15;0.5;1.4;4.0;12.0;37.0;111.0;333.0	Male	6:1FTOH				Polynomial 6	4	3.07692
7	Fatty acid biosynthesis	4.83105	3.50126	7.30859	Linear	0.0;0.15;0.5;1.4;4.0;12.0	Male	6:1FTOH				Polynomial 2	6	4.61538
8	Fatty acid metabolism	3.96918	3.87672	4.1424	Exponential 5	0.0;0.15;0.5;1.4;4.0;12.0;37.0	Male	6:1FTOH				Polynomial 3	2	1.53846
9	Fatty acid oxidation	2.31961	1.69744	3.32956	Hill	0.0;0.15;0.5;1.4;4.0;12.0;37.0	Male	6:1FTOH				Polynomial 4	2	1.53846
10	Glutathione metabolism	39.8519	38.9391	43.2519	Power	0.0;0.15;0.5;1.4;4.0;12.0;37.0	Male	6:1FTOH				Polynomial 8	1	0.769231
11	Glycerolipid metabolism	5.75098	4.11902	7.34796	Exponential 3	0.0;0.15;0.5;1.4;4.0;12.0	Male	6:1FTOH
12	Glycine, serine and threonine metabolism	4.20848	3.45664	6.56077	Exponential 5	0.0;0.15;0.5;1.4;4.0;12.0;37.0;111.0	Male	6:1FTOH					130	100
13	Inositol phosphate metabolism	4.27948	3.69306	5.7391	Exponential 5	0.0;0.15;0.5;1.4;4.0;12.0;37.0	Male	6:1FTOH
14	Nucleotide metabolism	4.00171	3.47014	5.08989	Exponential 5	0.0;0.15;0.5;1.4;4.0;12.0;37.0	Male	6:1FTOH
15	Omega-6 fatty acid metabolism	1.64122	0.954575	2.48221	Exponential 5	0.0;0.15;0.5;1.4;4.0;12.0;37.0	Male	6:1FTOH
16	Pentose phosphate pathway	2.94248	2.53649	3.00339	Exponential 5	0.0;0.15;0.5;1.4;4.0;12.0;37.0;111.0;333.0	Male	6:1FTOH
17	Protein metabolism	5.00781	2.32859	121.022	Linear	0.0;0.15;0.5;1.4;4.0	Male	6:1FTOH
18	Purine metabolism	2.02965	1.63801	3.77529	Exponential 5	0.0;0.15;0.5;1.4;4.0;12.0;37.0	Male	6:1FTOH
19	Pyrimidine metabolism	1.82113	1.29828	2.69371	Hill	0.0;0.15;0.5;1.4;4.0;12.0;37.0;111.0	Male	6:1FTOH
20	Serotonin and melatonin biosynthesis	17.68	12.3465	34.1985	Exponential 5	0.0;0.15;0.5;1.4;4.0;12.0;37.0;111.0;333.0	Male	6:1FTOH
21	Sphingolipid metabolism	2.90039	2.19676	3.76062	Linear	0.0;0.15;0.5;1.4;4.0;12.0	Male	6:1FTOH
22	Transport	4.72549	3.9734	6.12093	Exponential 5	0.0;0.15;0.5;1.4;4.0;12.0;37.0;111.0;333.0	Male	6:1FTOH
23	Tyrosine metabolism	4.30771	3.90789	11.2031	Hill	0.0;0.15;0.5;1.4;4.0;12.0;37.0;111.0	Male	6:1FTOH
24	Ubiquinone synthesis	3.7837	2.82422	3.86202	Hill	0.0;0.15;0.5;1.4;4.0;12.0;37.0;111.0;333.0	Male	6:1FTOH
25	Valine, leucine, and isoleucine metabolism	1.37418	0.996275	1.60936	Exponential 5	0.0;0.15;0.5;1.4;4.0;12.0;37.0	Male	6:1FTOH
27	Vitamin A metabolism	36.869	13.1648	82.9469	Exponential 5	0.0;0.15;0.5;1.4;4.0;12.0;37.0;111.0;333.0	Male	6:1FTOH
28	beta-Alanine metabolism	6.58887	4.41445	13.0946	Linear	0.0;0.15;0.5;1.4;4.0;12.0	Male	6:1FTOH
29	Aromatic amino acid metabolism	21.7138	9.2754	40.2878	Hill	0.0;0.07;0.2;0.7;2.0;6.0;18.0;55.0;160.0;475.0	Male	10:2FTOH
30	Carbohydrate metabolism	7.76879	1.94701	31.1801	Hill	0.0;0.07;0.2;0.7;2.0;6.0;18.0;55.0;160.0;475.0	Male	10:2FTOH
31	Cholesterol metabolism	17.1494	12.1145	27.0996	Polynomial 5	0.0;0.07;0.2;0.7;2.0;6.0;18.0	Male	10:2FTOH
2	Eicosanoid metabolism	66.1621	48.574	103.197	Linear	0.0;0.07;0.2;0.7;2.0;6.0;18.0;55.0;160.0	Male	10:2FTOH
4	Fatty acid oxidation	21.9177	11.7774	34.6943	Exponential 5	0.0;0.07;0.2;0.7;2.0;6.0;18.0;55.0;160.0;475.0	Male	10:2FTOH
6	Glutathione metabolism	10.1054	7.88753	13.3249	Exponential 5	0.0;0.07;0.2;0.7;2.0;6.0;18.0;55.0;160.0;475.0	Male	10:2FTOH
8	Glycine, serine and threonine metabolism	4.94629	3.84147	6.98303	Exponential 5	0.0;0.07;0.2;0.7;2.0;6.0;18.0;55.0;160.0	Male	10:2FTOH
12	Histidine metabolism	15.0589	14.6207	15.5768	Exponential 5	0.0;0.07;0.2;0.7;2.0;6.0;18.0;55.0;160.0;475.0	Male	10:2FTOH
13	Omega-6 fatty acid metabolism	36.2396	22.0521	74.5605	Exponential 5	0.0;0.07;0.2;0.7;2.0;6.0;18.0;55.0;160.0;475.0	Male	10:2FTOH
15	Porphyrin metabolism	9.59852	8.42695	11.4442	Exponential 5	0.0;0.07;0.2;0.7;2.0;6.0;18.0;55.0;160.0;475.0	Male	10:2FTOH
16	Purine metabolism	9.84268	8.60516	11.8316	Exponential 5	0.0;0.07;0.2;0.7;2.0;6.0;18.0;55.0;160.0;475.0	Male	10:2FTOH
18	Pyrimidine metabolism	15.3185	11.9289	21.4197	Exponential 5	0.0;0.07;0.2;0.7;2.0;6.0;18.0;55.0;160.0;475.0	Male	10:2FTOH
20	Sphingolipid metabolism	13.097	10.4965	17.3736	Exponential 5	0.0;0.07;0.2;0.7;2.0;6.0;18.0;55.0;160.0;475.0	Male	10:2FTOH
22	Tryptophan metabolism	69.8483	27.0484	121.165	Exponential 5	0.0;0.07;0.2;0.7;2.0;6.0;18.0;55.0;160.0;475.0	Male	10:2FTOH
23	Tyrosine metabolism	70.8496	55.5716	97.8356	Exponential 3	0.0;0.07;0.2;0.7;2.0;6.0;18.0;55.0;160.0	Male	10:2FTOH
25	Ubiquinone synthesis	8.36411	6.55485	13.2654	Exponential 5	0.0;0.07;0.2;0.7;2.0;6.0;18.0;55.0;160.0;475.0	Male	10:2FTOH
27	Xenobiotics metabolism	16.4136	9.28386	66.6961	Exponential 3	0.0;0.07;0.2;0.7;2.0;6.0;18.0	Male	10:2FTOH
28	Alanine, aspartate and glutamate metabolism	8.30436	3.03203	77.2592	Power	0.0;0.15;0.5;1.4;4.0	Male	PFHxSAm
29	Aromatic amino acid metabolism	18.8952	13.1867	19.2863	Polynomial 6	0.0;0.15;0.5;1.4;4.0;12.0;37.0;111.0	Male	PFHxSAm
35	Bile acid metabolism	29.5453	22.9309	53.8219	Exponential 3	0.0;0.15;0.5;1.4;4.0;12.0;37.0;111.0	Male	PFHxSAm
0	Cholesterol metabolism	1.59302	1.25422	2.29839	Linear	0.0;0.15;0.5;1.4;4.0	Male	PFHxSAm
1	Cholesterol-ester metabolism	106.549	63.0912	198.529	Polynomial 6	0.0;0.15;0.5;1.4;4.0;12.0;37.0;111.0	Male	PFHxSAm
2	Cysteine and methionine metabolism	37.5363	20.6541	56.3759	Polynomial 2	0.0;0.15;0.5;1.4;4.0;12.0;37.0;111.0	Male	PFHxSAm
3	Eicosanoid metabolism	54.6362	32.8266	63.3201	Polynomial 2	0.0;0.15;0.5;1.4;4.0;12.0;37.0;111.0	Male	PFHxSAm
4	Electron transport chain	3.87913	3.83412	4.03606	Power	0.0;0.15;0.5;1.4;4.0	Male	PFHxSAm
5	Fatty acid oxidation	20.6228	15.0679	37.275	Polynomial 2	0.0;0.15;0.5;1.4;4.0;12.0;37.0;111.0	Male	PFHxSAm
6	Glutathione metabolism	118.218	32.7689	11312.6	Exponential 3	0.0;0.15;0.5;1.4;4.0;12.0;37.0	Male	PFHxSAm
7	Glycerolipid metabolism	22.281	18.0043	29.5036	Power	0.0;0.15;0.5;1.4;4.0;12.0;37.0;111.0	Male	PFHxSAm
8	Glycine, serine and threonine metabolism	22.889	14.8379	39.232	Polynomial 2	0.0;0.15;0.5;1.4;4.0;12.0;37.0;111.0	Male	PFHxSAm
9	Lysine metabolism	18.2008	14.9034	22.8822	Exponential 5	0.0;0.15;0.5;1.4;4.0;12.0;37.0;111.0	Male	PFHxSAm
10	Nucleotide metabolism	11.783	10.1431	12.0739	Hill	0.0;0.15;0.5;1.4;4.0;12.0;37.0	Male	PFHxSAm
11	Omega-3 fatty acid metabolism	22.4611	11.5257	28.6789	Polynomial 2	0.0;0.15;0.5;1.4;4.0;12.0;37.0	Male	PFHxSAm
13	Omega-6 fatty acid metabolism	18.8662	15.4443	25.3482	Power	0.0;0.15;0.5;1.4;4.0;12.0;37.0;111.0	Male	PFHxSAm
14	Pentose phosphate pathway	13.1382	10.886	20.7008	Exponential 3	0.0;0.15;0.5;1.4;4.0;12.0;37.0;111.0	Male	PFHxSAm
15	Prostaglandin biosynthesis	27.8516	12.4353	58.7396	Exponential 5	0.0;0.15;0.5;1.4;4.0;12.0;37.0;111.0	Male	PFHxSAm
16	Purine metabolism	8.47381	7.00778	8.64922	Hill	0.0;0.15;0.5;1.4;4.0;12.0;37.0;111.0	Male	PFHxSAm
17	Serotonin and melatonin biosynthesis	22.5401	17.9337	43.1123	Exponential 3	0.0;0.15;0.5;1.4;4.0;12.0;37.0;111.0	Male	PFHxSAm
20	Sphingolipid metabolism	35.1346	19.9263	59.5859	Polynomial 3	0.0;0.15;0.5;1.4;4.0;12.0;37.0;111.0	Male	PFHxSAm
21	Ubiquinone synthesis	20.428	16.3857	31.1127	Exponential 3	0.0;0.15;0.5;1.4;4.0;12.0;37.0;111.0	Male	PFHxSAm
22	Vitamin A metabolism	37.4405	2.28996	38.2155	Hill	0.0;0.15;0.5;1.4;4.0;12.0;37.0;111.0	Male	PFHxSAm
23	Vitamin B metabolism	30.46	23.3919	44.4375	Exponential 3	0.0;0.15;0.5;1.4;4.0;12.0;37.0;111.0	Male	PFHxSAm
26	Vitamin C metabolism	39.9787	27.0104	71.4674	Polynomial 2	0.0;0.15;0.5;1.4;4.0;12.0;37.0;111.0	Male	PFHxSAm
27	Xenobiotics metabolism	40.06	26.8628	76.8721	Polynomial 3	0.0;0.15;0.5;1.4;4.0;12.0;37.0;111.0	Male	PFHxSAm
28	beta-Alanine metabolism	55.8116	28.581	56.9669	Polynomial 4	0.0;0.15;0.5;1.4;4.0;12.0;37.0;111.0	Male	PFHxSAm
29	Arginine and proline metabolism	114.532	73.2459	204.846	Exponential 5	0.0;0.15;0.5;1.4;4.0;12.0;37.0;111.0;333.0;1000.0	Female	6:1FTOH
32	Bile acid metabolism	307.941	290.25	311.673	Exponential 5	0.0;0.15;0.5;1.4;4.0;12.0;37.0;111.0;333.0;1000.0	Female	6:1FTOH
33	Cholesterol metabolism	159.894	113.245	272.126	Linear	0.0;0.15;0.5;1.4;4.0;12.0;37.0;111.0;333.0	Female	6:1FTOH
1	Cholesterol-ester metabolism	11.832	3.12684	207.226	Linear	0.0;0.15;0.5;1.4;4.0	Female	6:1FTOH
2	Cysteine and methionine metabolism	32.9757	20.9291	37.6213	Polynomial 5	0.0;0.15;0.5;1.4;4.0;12.0;37.0	Female	6:1FTOH
4	Eicosanoid metabolism	312.887	303.144	325.123	Exponential 5	0.0;0.15;0.5;1.4;4.0;12.0;37.0;111.0;333.0;1000.0	Female	6:1FTOH
5	Electron transport chain	304.565	296.667	314.643	Exponential 5	0.0;0.15;0.5;1.4;4.0;12.0;37.0;111.0;333.0;1000.0	Female	6:1FTOH
6	Fatty acid biosynthesis	12.9346	8.86876	13.668	Exponential 3	0.0;0.15;0.5;1.4;4.0;12.0	Female	6:1FTOH
7	Fatty acid metabolism	298.771	295.789	304.299	Exponential 5	0.0;0.15;0.5;1.4;4.0;12.0;37.0;111.0;333.0;1000.0	Female	6:1FTOH
8	Fatty acid oxidation	107.819	73.864	146.81	Exponential 5	0.0;0.15;0.5;1.4;4.0;12.0;37.0;111.0;333.0;1000.0	Female	6:1FTOH
9	Glycerolipid metabolism	294.83	287.829	299.669	Exponential 5	0.0;0.15;0.5;1.4;4.0;12.0;37.0;111.0;333.0;1000.0	Female	6:1FTOH
10	Glycine, serine and threonine metabolism	97.8394	67.2423	172.455	Exponential 5	0.0;0.15;0.5;1.4;4.0;12.0;37.0;111.0;333.0;1000.0	Female	6:1FTOH
11	Lysine metabolism	48.1262	28.6565	74.199	Exponential 5	0.0;0.15;0.5;1.4;4.0;12.0;37.0;111.0;333.0;1000.0	Female	6:1FTOH
12	Nucleotide metabolism	76.8356	65.484	94.9233	Hill	0.0;0.15;0.5;1.4;4.0;12.0;37.0;111.0;333.0;1000.0	Female	6:1FTOH
13	Omega-3 fatty acid metabolism	75.47	65.4362	112.209	Exponential 5	0.0;0.15;0.5;1.4;4.0;12.0;37.0;111.0;333.0;1000.0	Female	6:1FTOH
14	Prostaglandin biosynthesis	101.982	93.4411	113.931	Exponential 5	0.0;0.15;0.5;1.4;4.0;12.0;37.0;111.0;333.0;1000.0	Female	6:1FTOH
15	Purine metabolism	36.1729	29.344	56.5425	Exponential 5	0.0;0.15;0.5;1.4;4.0;12.0;37.0;111.0;333.0	Female	6:1FTOH
16	Pyrimidine metabolism	52.002	41.3232	73.1349	Exponential 5	0.0;0.15;0.5;1.4;4.0;12.0;37.0;111.0;333.0;1000.0	Female	6:1FTOH
17	Steroid metabolism	13.3315	10.9722	15.3841	Exponential 3	0.0;0.15;0.5;1.4;4.0;12.0	Female	6:1FTOH
20	Tyrosine metabolism	145.411	100.033	264.081	Exponential 3	0.0;0.15;0.5;1.4;4.0;12.0;37.0;111.0;333.0	Female	6:1FTOH
21	Ubiquinone synthesis	23.7935	12.0656	24.286	Polynomial 5	0.0;0.15;0.5;1.4;4.0;12.0;37.0	Female	6:1FTOH
22	Valine, leucine, and isoleucine metabolism	159.531	105.266	184.415	Exponential 5	0.0;0.15;0.5;1.4;4.0;12.0;37.0;111.0;333.0;1000.0	Female	6:1FTOH
23	Vitamin A metabolism	498.52	317.611	508.839	Polynomial 4	0.0;0.15;0.5;1.4;4.0;12.0;37.0;111.0;333.0;1000.0	Female	6:1FTOH
25	Vitamin C metabolism	66.2155	38.3825	108.11	Exponential 5	0.0;0.15;0.5;1.4;4.0;12.0;37.0;111.0;333.0;1000.0	Female	6:1FTOH
26	beta-Alanine metabolism	260.361	233.175	298.239	Exponential 5	0.0;0.15;0.5;1.4;4.0;12.0;37.0;111.0;333.0;1000.0	Female	6:1FTOH
27	Alanine, aspartate and glutamate metabolism	153.965	85.155	446.401	Polynomial 6	0.0;0.07;0.2;0.7;2.0;6.0;18.0;55.0;160.0	Female	10:2FTOH
28	Aromatic amino acid metabolism	6.28586	6.0853	6.43254	Exponential 5	0.0;0.07;0.2;0.7;2.0;6.0;18.0;55.0;160.0	Female	10:2FTOH
30	Bile acid metabolism	53.4693	52.2828	55.1804	Exponential 5	0.0;0.07;0.2;0.7;2.0;6.0;18.0;55.0;160.0;475.0	Female	10:2FTOH
31	Carbohydrate metabolism	7.74078	6.57068	9.71873	Exponential 5	0.0;0.07;0.2;0.7;2.0;6.0;18.0;55.0;160.0;475.0	Female	10:2FTOH
0	Cysteine and methionine metabolism	23.4434	15.4101	34.8843	Exponential 5	0.0;0.07;0.2;0.7;2.0;6.0;18.0;55.0;160.0;475.0	Female	10:2FTOH
2	Fatty acid biosynthesis	251.725	175.154	439.899	Power	0.0;0.07;0.2;0.7;2.0;6.0;18.0;55.0;160.0;475.0	Female	10:2FTOH
3	Fatty acid metabolism	317.546	164.389	456.004	Polynomial 8	0.0;0.07;0.2;0.7;2.0;6.0;18.0;55.0;160.0;475.0	Female	10:2FTOH
4	Fatty acid oxidation	191.229	130.388	200.029	Polynomial 5	0.0;0.07;0.2;0.7;2.0;6.0;18.0;55.0;160.0;475.0	Female	10:2FTOH
6	Glutathione metabolism	10.4774	5.58972	22.3176	Hill	0.0;0.07;0.2;0.7;2.0;6.0;18.0;55.0;160.0;475.0	Female	10:2FTOH
8	Glycine, serine and threonine metabolism	13.7765	9.51615	25.7908	Exponential 5	0.0;0.07;0.2;0.7;2.0;6.0;18.0;55.0;160.0;475.0	Female	10:2FTOH
11	Nucleotide metabolism	0.321631	0.218885	0.560743	Linear	0.0;0.07;0.2;0.7	Female	10:2FTOH
12	Pentose phosphate pathway	355.003	221.123	405.268	Exponential 3	0.0;0.07;0.2;0.7;2.0;6.0;18.0;55.0;160.0;475.0	Female	10:2FTOH
13	Purine metabolism	10.0402	7.18882	13.2441	Exponential 5	0.0;0.07;0.2;0.7;2.0;6.0;18.0;55.0;160.0;475.0	Female	10:2FTOH
14	Serotonin and melatonin biosynthesis	618.908	307.42	2787.19	Power	0.0;0.07;0.2;0.7;2.0;6.0;18.0;55.0;160.0;475.0	Female	10:2FTOH
15	Sphingolipid metabolism	12.191	10.0421	16.2395	Exponential 5	0.0;0.07;0.2;0.7;2.0;6.0;18.0;55.0;160.0;475.0	Female	10:2FTOH
18	Tryptophan metabolism	66.4453	48.1173	119.338	Exponential 3	0.0;0.07;0.2;0.7;2.0;6.0;18.0;55.0;160.0	Female	10:2FTOH
20	Xenobiotics metabolism	23.9227	15.9812	42.1895	Hill	0.0;0.07;0.2;0.7;2.0;6.0;18.0;55.0;160.0;475.0	Female	10:2FTOH
24	beta-Alanine metabolism	48.9911	26.0024	105.455	Polynomial 6	0.0;0.07;0.2;0.7;2.0;6.0;18.0;55.0	Female	10:2FTOH
26	Alanine, aspartate and glutamate metabolism	90.7291	30.6679	406.274	Power	0.0;0.15;0.5;1.4;4.0;12.0;37.0	Female	PFHxSAm
27	Aromatic amino acid metabolism	32.4044	24.8737	52.6238	Exponential 3	0.0;0.15;0.5;1.4;4.0;12.0;37.0;111.0	Female	PFHxSAm
28	Cysteine and methionine metabolism	59.1042	40.5425	109.834	Exponential 3	0.0;0.15;0.5;1.4;4.0;12.0;37.0;111.0	Female	PFHxSAm
37	Fatty acid metabolism	63.0405	46.9004	70.7824	Exponential 3	0.0;0.15;0.5;1.4;4.0;12.0;37.0;111.0	Female	PFHxSAm
38	Fatty acid oxidation	31.0431	24.1918	43.2247	Power	0.0;0.15;0.5;1.4;4.0;12.0;37.0;111.0	Female	PFHxSAm
0	Nucleotide metabolism	22.2759	17.8474	33.4462	Exponential 3	0.0;0.15;0.5;1.4;4.0;12.0;37.0;111.0	Female	PFHxSAm
2	Omega-6 fatty acid metabolism	31.0237	24.1774	43.3686	Power	0.0;0.15;0.5;1.4;4.0;12.0;37.0;111.0	Female	PFHxSAm
6	Phenylalanine metabolism	19.7878	17.4954	26.6186	Exponential 5	0.0;0.15;0.5;1.4;4.0;12.0;37.0;111.0	Female	PFHxSAm
9	Prostaglandin biosynthesis	41.6521	30.6916	64.2324	Exponential 3	0.0;0.15;0.5;1.4;4.0;12.0;37.0;111.0	Female	PFHxSAm
10	Purine metabolism	7.42021	5.91137	14.9389	Exponential 5	0.0;0.15;0.5;1.4;4.0;12.0;37.0;111.0	Female	PFHxSAm
15	Pyrimidine metabolism	13.3262	10.4584	24.4734	Exponential 5	0.0;0.15;0.5;1.4;4.0;12.0;37.0;111.0	Female	PFHxSAm
16	Serotonin and melatonin biosynthesis	17.63	16.2239	19.9139	Exponential 5	0.0;0.15;0.5;1.4;4.0;12.0;37.0;111.0	Female	PFHxSAm
18	Tyrosine metabolism	12.2509	1.79837	32.2597	Hill	0.0;0.15;0.5;1.4;4.0;12.0;37.0;111.0	Female	PFHxSAm
20	Ubiquinone synthesis	18.4328	9.19744	24.9809	Exponential 5	0.0;0.15;0.5;1.4;4.0;12.0;37.0;111.0	Female	PFHxSAm
22	Valine, leucine, and isoleucine metabolism	20.0537	15.8263	32.8267	Exponential 5	0.0;0.15;0.5;1.4;4.0;12.0;37.0;111.0	Female	PFHxSAm

## Sheet: PFAS-union
	Male									Female
	6:1 FTOH			10:2 FTOH			PFHxSAm			6:1 FTOH			10:2 FTOH			PFHxSAm
Pathway	BMD	BMDL	BMDU	BMD	BMDL	BMDU	BMD	BMDL	BMDU	BMD	BMDL	BMDU	BMD	BMDL	BMDU	BMD	BMDL	BMDU
β-Alanine metabolism	6.58887	4.41445	13.0946				55.8116	28.581	56.9669	260.361	233.175	298.239	48.9911	26.0024	105.455
Cysteine and methionine metabolism							37.5363	20.6541	56.3759	32.9757	20.9291	37.6213	23.4434	15.4101	34.8843	59.1042	40.5425	109.834
Eicosanoid metabolism	7.67385	5.68896	13.4891	66.1621	48.574	103.197	54.6362	32.8266	63.3201	312.887	303.144	325.123
Electron transport chain							3.87913	3.83412	4.03606	304.565	296.667	314.643
Fatty acid biosynthesis	4.83105	3.50126	7.30859							12.9346	8.86876	13.668	251.725	175.154	439.899
Fatty acid metabolism	3.96918	3.87672	4.1424							298.771	295.789	304.299	317.546	164.389	456.004	63.0405	46.9004	70.7824
Fatty acid oxidation	2.31961	1.69744	3.32956	21.9177	11.7774	34.6943	20.6228	15.0679	37.275	107.819	73.864	146.81	191.229	130.388	200.029	31.0431	24.1918	43.2247
Glutathione metabolism	39.8519	38.9391	43.2519	10.1054	7.88753	13.3249				19.9584	6.73477	84.3808	10.4774	5.58972	22.3176
Inositol phosphate metabolism	4.27948	3.69306	5.7391
Nucleotide metabolism	4.00171	3.47014	5.08989				11.783	10.1431	12.0739	76.8356	65.484	94.9233	0.321631	0.218885	0.560743	22.2759	17.8474	33.4462
Omega-3 fatty acid metabolism							22.4611	11.5257	28.6789	75.47	65.4362	112.209
Omega-6 fatty acid metabolism	1.64122	0.954575	2.48221	36.2396	22.0521	74.5605	18.8662	15.4443	25.3482							31.0237	24.1774	43.3686
Porphyrin metabolism				9.59852	8.42695	11.4442
Protein metabolism	5.00781	2.32859	121.022
Purine metabolism	2.02965	1.63801	3.77529	9.84268	8.60516	11.8316	8.47381	7.00778	8.64922	36.1729	29.344	56.5425	10.0402	7.18882	13.2441	7.42021	5.91137	14.9389
Serotonin and melatonin biosynthesis	17.68	12.3465	34.1985				22.5401	17.9337	43.1123				618.908	307.42	2787.19	17.63	16.2239	19.9139
Sphingolipid metabolism	2.90039	2.19676	3.76062	13.097	10.4965	17.3736	35.1346	19.9263	59.5859				12.191	10.0421	16.2395
Tyrosine metabolism	4.30771	3.90789	11.2031	70.8496	55.5716	97.8356				145.411	100.033	264.081				12.2509	1.79837	32.2597
Ubiquinone synthesis	3.7837	2.82422	3.86202	8.36411	6.55485	13.2654	20.428	16.3857	31.1127	23.7935	12.0656	24.286				18.4328	9.19744	24.9809
Valine, leucine, and isoleucine metabolism	1.37418	0.996275	1.60936							159.531	105.266	184.415				20.0537	15.8263	32.8267
Xenobiotics metabolism				16.4136	9.28386	66.6961	40.06	26.8628	76.8721				23.9227	15.9812	42.1895
Subsystems in bold were common to all three PFAS

## Sheet: BMDM-BMDF
	Pathway	BMD	BMDL	BMDU	Model	Doses	sex	chem			Pathway	6:1FTOH	10:2FTOH	PFHxSAm	6:1FTOH	10:2FTOH	PFHxSAm			Pathway	6:1FTOH	10:2FTOH	PFHxSAm	6:1FTOH	10:2FTOH	PFHxSAm		Pathway	6:1FTOH	10:2FTOH	PFHxSAm				Pathway	6:1FTOH	10:2FTOH	PFHxSAm			Pathway		6:1FTOH	10:2FTOH	PFHxSAm
0	Alanine, aspartate and glutamate metabolism	20.6624	12.4341	31.0702	Hill	0.0;0.15;0.5;1.4;4.0;12.0;37.0;111.0;333.0	Male	6:1FTOH			Alanine, aspartate and glutamate metabolism	20.6624	#N/A	8.30436	90.7291	153.965	90.7291			Alanine, aspartate and glutamate metabolism	20.6624		8.30436	90.7291	153.965	90.7291		Alanine, aspartate and glutamate metabolism	70.0667	153.965	82.4247				Alanine, aspartate and glutamate metabolism	70.0667	153.965	82.4247			Xenobiotics metabolism	1		7.50915
1	Aromatic amino acid metabolism	6.40708	4.36972	10.2379	Hill	0.0;0.15;0.5;1.4;4.0;12.0;37.0;111.0;333.0	Male	6:1FTOH			Arginine and proline metabolism	#N/A	#N/A	#N/A	114.532	#N/A	#N/A			Arginine and proline metabolism				114.532				Arginine and proline metabolism							Aromatic amino acid metabolism		-15.4279	13.5092			Vitamin A metabolism	2	461.651
2	Bile acid metabolism	34.6651	33.5542	35.4607	Exponential 5	0.0;0.15;0.5;1.4;4.0;12.0;37.0;111.0;333.0	Male	6:1FTOH			Aromatic amino acid metabolism	6.40708	21.7138	18.8952	#N/A	6.28586	32.4044			Aromatic amino acid metabolism	6.40708	21.7138	18.8952		6.28586	32.4044		Aromatic amino acid metabolism		-15.4279	13.5092				beta-Alanine metabolism	253.772					Valine, leucine, and isoleucine metabolism	3	158.156
3	Carbohydrate metabolism	5.17518	4.32257	6.90312	Exponential 5	0.0;0.15;0.5;1.4;4.0;12.0;37.0;111.0;333.0	Male	6:1FTOH			beta-Alanine metabolism	6.58887	#N/A	55.8116	260.361	48.9911	#N/A			beta-Alanine metabolism	6.58887		55.8116	260.361	48.9911			beta-Alanine metabolism	253.772						Bile acid metabolism	273.276					Ubiquinone synthesis	4	20.0098		-1.99521
4	Central carbon metabolism	21.2348	14.1187	42.3021	Exponential 3	0.0;0.15;0.5;1.4;4.0;12.0;37.0	Male	6:1FTOH			Bile acid metabolism	34.6651	#N/A	29.5453	307.941	53.4693	#N/A			Bile acid metabolism	34.6651		29.5453	307.941	53.4693			Bile acid metabolism	273.276						Carbohydrate metabolism		-0.0280101				Tyrosine metabolism	5	141.103
5	Cholesterol metabolism	0.233319	0.141532	0.336934	Exponential 5	0.0;0.15;0.5;1.4	Male	6:1FTOH			Carbohydrate metabolism	5.17518	7.76879	#N/A	#N/A	7.74078	#N/A			Carbohydrate metabolism	5.17518	7.76879			7.74078			Carbohydrate metabolism		-0.0280101					Central carbon metabolism	-21.2348					Sphingolipid metabolism	6		-0.905991
6	Eicosanoid metabolism	7.67385	5.68896	13.4891	Exponential 5	0.0;0.15;0.5;1.4;4.0;12.0;37.0;111.0;333.0	Male	6:1FTOH			Central carbon metabolism	21.2348	#N/A	#N/A	#N/A	#N/A	#N/A			Central carbon metabolism	21.2348							Central carbon metabolism	-21.2348						Cholesterol metabolism	159.661	422.618				Serotonin and melatonin biosynthesis	7			-4.91011
7	Fatty acid biosynthesis	4.83105	3.50126	7.30859	Linear	0.0;0.15;0.5;1.4;4.0;12.0	Male	6:1FTOH			Cholesterol metabolism	0.233319	17.1494	1.59302	159.894	439.768	#N/A			Cholesterol metabolism	0.233319	17.1494	1.59302	159.894	439.768			Cholesterol metabolism	159.661	422.618					Cholesterol-ester metabolism						Pyrimidine metabolism	8	50.1808
8	Fatty acid metabolism	3.96918	3.87672	4.1424	Exponential 5	0.0;0.15;0.5;1.4;4.0;12.0;37.0	Male	6:1FTOH			Cholesterol-ester metabolism	#N/A	#N/A	106.549	11.832	#N/A	#N/A			Cholesterol-ester metabolism			106.549	11.832				Cholesterol-ester metabolism							Cysteine and methionine metabolism		23.4434	21.5679			Purine metabolism	9	34.1432	0.197506	-1.0536
9	Fatty acid oxidation	2.31961	1.69744	3.32956	Hill	0.0;0.15;0.5;1.4;4.0;12.0;37.0	Male	6:1FTOH			Cysteine and methionine metabolism	#N/A	#N/A	37.5363	32.9757	23.4434	59.1042			Cysteine and methionine metabolism			37.5363	32.9757	23.4434	59.1042		Cysteine and methionine metabolism		23.4434	21.5679				Eicosanoid metabolism	305.213					Prostaglandin biosynthesis	10	49.0024		13.8005
10	Glutathione metabolism	39.8519	38.9391	43.2519	Power	0.0;0.15;0.5;1.4;4.0;12.0;37.0	Male	6:1FTOH			Eicosanoid metabolism	7.67385	66.1621	54.6362	312.887	#N/A	#N/A			Eicosanoid metabolism	7.67385	66.1621	54.6362	312.887				Eicosanoid metabolism	305.213						Fatty acid biosynthesis	8.10352					Omega-6 fatty acid metabolism	11			12.1576
11	Glycerolipid metabolism	5.75098	4.11902	7.34796	Exponential 3	0.0;0.15;0.5;1.4;4.0;12.0	Male	6:1FTOH			Electron transport chain	#N/A	#N/A	3.87913	304.565	#N/A	#N/A			Electron transport chain			3.87913	304.565				Electron transport chain							Fatty acid metabolism	294.802					Nucleotide metabolism	12	72.8339		10.4928
12	Glycine, serine and threonine metabolism	4.20848	3.45664	6.56077	Exponential 5	0.0;0.15;0.5;1.4;4.0;12.0;37.0;111.0	Male	6:1FTOH			Fatty acid biosynthesis	4.83105	#N/A	#N/A	12.9346	251.725	#N/A			Fatty acid biosynthesis	4.83105			12.9346	251.725			Fatty acid biosynthesis	8.10352						Fatty acid oxidation	105.499	169.312	10.4203			Glycine, serine and threonine metabolism	13	93.6309	8.8302
13	Histidine metabolism	46.4758	24.7637	66.2538	Exponential 3	0.0;0.15;0.5;1.4;4.0;12.0;37.0	Male	6:1FTOH			Fatty acid metabolism	3.96918	#N/A	#N/A	298.771	317.546	63.0405			Fatty acid metabolism	3.96918			298.771	317.546	63.0405		Fatty acid metabolism	294.802						Glutathione metabolism	-19.8935	0.371946				Glycerolipid metabolism	14	289.079
14	Inositol phosphate metabolism	4.27948	3.69306	5.7391	Exponential 5	0.0;0.15;0.5;1.4;4.0;12.0;37.0	Male	6:1FTOH			Fatty acid oxidation	2.31961	21.9177	20.6228	107.819	191.229	31.0431			Fatty acid oxidation	2.31961	21.9177	20.6228	107.819	191.229	31.0431		Fatty acid oxidation	105.499	169.312	10.4203				Glycerolipid metabolism	289.079					Glutathione metabolism	15	-19.8935	0.371946
15	Nucleotide metabolism	4.00171	3.47014	5.08989	Exponential 5	0.0;0.15;0.5;1.4;4.0;12.0;37.0	Male	6:1FTOH			Glutathione metabolism	39.8519	10.1054	118.218	19.9584	10.4774	#N/A			Glutathione metabolism	39.8519	10.1054	118.218	19.9584	10.4774			Glutathione metabolism	-19.8935	0.371946					Glycine, serine and threonine metabolism	93.6309	8.8302				Fatty acid oxidation	16	105.499	169.312	10.4203
16	Omega-6 fatty acid metabolism	1.64122	0.954575	2.48221	Exponential 5	0.0;0.15;0.5;1.4;4.0;12.0;37.0	Male	6:1FTOH			Glycerolipid metabolism	5.75098	#N/A	22.281	294.83	#N/A	#N/A			Glycerolipid metabolism	5.75098		22.281	294.83				Glycerolipid metabolism	289.079						Nucleotide metabolism	72.8339		10.4928			Fatty acid metabolism	17	294.802
17	Pentose phosphate pathway	2.94248	2.53649	3.00339	Exponential 5	0.0;0.15;0.5;1.4;4.0;12.0;37.0;111.0;333.0	Male	6:1FTOH			Glycine, serine and threonine metabolism	4.20848	4.94629	22.889	97.8394	13.7765	#N/A			Glycine, serine and threonine metabolism	4.20848	4.94629	22.889	97.8394	13.7765			Glycine, serine and threonine metabolism	93.6309	8.8302					Omega-6 fatty acid metabolism			12.1576			Fatty acid biosynthesis	18	8.10352
18	Phenylalanine metabolism	49.6186	10.1645	339.595	Hill	0.0;0.15;0.5;1.4;4.0;12.0;37.0;111.0;333.0	Male	6:1FTOH			Histidine metabolism	46.4758	15.0589	#N/A	#N/A	#N/A	#N/A			Histidine metabolism	46.4758	15.0589						Histidine metabolism							Prostaglandin biosynthesis	49.0024		13.8005			Eicosanoid metabolism	19	305.213
19	Prostaglandin biosynthesis	52.9797	24.3492	2858.83	Exponential 3	0.0;0.15;0.5;1.4;4.0;12.0;37.0	Male	6:1FTOH			Inositol phosphate metabolism	4.27948	#N/A	#N/A	#N/A	#N/A	#N/A			Inositol phosphate metabolism	4.27948							Inositol phosphate metabolism							Purine metabolism	34.1432	0.197506	-1.0536			Cysteine and methionine metabolism	20		23.4434	21.5679
20	Protein metabolism	5.00781	2.32859	121.022	Linear	0.0;0.15;0.5;1.4;4.0	Male	6:1FTOH			Lysine metabolism	#N/A	#N/A	18.2008	48.1262	#N/A	#N/A			Lysine metabolism			18.2008	48.1262				Lysine metabolism							Pyrimidine metabolism	50.1808					Cholesterol metabolism	21	159.661	422.618
21	Purine metabolism	2.02965	1.63801	3.77529	Exponential 5	0.0;0.15;0.5;1.4;4.0;12.0;37.0	Male	6:1FTOH			Nucleotide metabolism	4.00171	#N/A	11.783	76.8356	0.321631	22.2759			Nucleotide metabolism	4.00171		11.783	76.8356	0.321631	22.2759		Nucleotide metabolism	72.8339		10.4928				Serotonin and melatonin biosynthesis			-4.91011			Central carbon metabolism	22	-21.2348
22	Pyrimidine metabolism	1.82113	1.29828	2.69371	Hill	0.0;0.15;0.5;1.4;4.0;12.0;37.0;111.0	Male	6:1FTOH			Omega-3 fatty acid metabolism	#N/A	#N/A	22.4611	75.47	#N/A	#N/A			Omega-3 fatty acid metabolism			22.4611	75.47				Omega-3 fatty acid metabolism							Sphingolipid metabolism		-0.905991				Carbohydrate metabolism	23		-0.0280101
23	Serotonin and melatonin biosynthesis	17.68	12.3465	34.1985	Exponential 5	0.0;0.15;0.5;1.4;4.0;12.0;37.0;111.0;333.0	Male	6:1FTOH			Omega-6 fatty acid metabolism	1.64122	36.2396	18.8662	#N/A	#N/A	31.0237			Omega-6 fatty acid metabolism	1.64122	36.2396	18.8662			31.0237		Omega-6 fatty acid metabolism			12.1576				Tyrosine metabolism	141.103					Bile acid metabolism	24	273.276
24	Sphingolipid metabolism	2.90039	2.19676	3.76062	Linear	0.0;0.15;0.5;1.4;4.0;12.0	Male	6:1FTOH			Pentose phosphate pathway	2.94248	#N/A	13.1382	#N/A	355.003	#N/A			Pentose phosphate pathway	2.94248		13.1382		355.003			Pentose phosphate pathway							Ubiquinone synthesis	20.0098		-1.99521			beta-Alanine metabolism	25	253.772
25	Transport	4.72549	3.9734	6.12093	Exponential 5	0.0;0.15;0.5;1.4;4.0;12.0;37.0;111.0;333.0	Male	6:1FTOH			Phenylalanine metabolism	49.6186	#N/A	#N/A	#N/A	#N/A	19.7878			Phenylalanine metabolism	49.6186					19.7878		Phenylalanine metabolism							Valine, leucine, and isoleucine metabolism	158.156					Aromatic amino acid metabolism	26		-15.4279	13.5092
27	Tyrosine metabolism	4.30771	3.90789	11.2031	Hill	0.0;0.15;0.5;1.4;4.0;12.0;37.0;111.0	Male	6:1FTOH			Porphyrin metabolism	#N/A	9.59852	#N/A	#N/A	#N/A	#N/A			Porphyrin metabolism		9.59852						Porphyrin metabolism							Vitamin A metabolism	461.651					Alanine, aspartate and glutamate metabolism	27	70.0667	153.965	82.4247
28	Ubiquinone synthesis	3.7837	2.82422	3.86202	Hill	0.0;0.15;0.5;1.4;4.0;12.0;37.0;111.0;333.0	Male	6:1FTOH			Prostaglandin biosynthesis	52.9797	#N/A	27.8516	101.982	#N/A	41.6521			Prostaglandin biosynthesis	52.9797		27.8516	101.982		41.6521		Prostaglandin biosynthesis	49.0024		13.8005				Xenobiotics metabolism		7.50915
29	Valine, leucine, and isoleucine metabolism	1.37418	0.996275	1.60936	Exponential 5	0.0;0.15;0.5;1.4;4.0;12.0;37.0	Male	6:1FTOH			Protein metabolism	5.00781	#N/A	#N/A	#N/A	#N/A	#N/A			Protein metabolism	5.00781							Protein metabolism
30	Vitamin A metabolism	36.869	13.1648	82.9469	Exponential 5	0.0;0.15;0.5;1.4;4.0;12.0;37.0;111.0;333.0	Male	6:1FTOH			Purine metabolism	2.02965	9.84268	8.47381	36.1729	10.0402	7.42021			Purine metabolism	2.02965	9.84268	8.47381	36.1729	10.0402	7.42021		Purine metabolism	34.1432	0.197506	-1.0536
31	beta-Alanine metabolism	6.58887	4.41445	13.0946	Linear	0.0;0.15;0.5;1.4;4.0;12.0	Male	6:1FTOH			Pyrimidine metabolism	1.82113	15.3185	#N/A	52.002	#N/A	13.3262			Pyrimidine metabolism	1.82113	15.3185		52.002		13.3262		Pyrimidine metabolism	50.1808
2	Aromatic amino acid metabolism	21.7138	9.2754	40.2878	Hill	0.0;0.07;0.2;0.7;2.0;6.0;18.0;55.0;160.0;475.0	Male	10:2FTOH			Serotonin and melatonin biosynthesis	17.68	#N/A	22.5401	#N/A	618.908	17.63			Serotonin and melatonin biosynthesis	17.68		22.5401		618.908	17.63		Serotonin and melatonin biosynthesis			-4.91011
4	Carbohydrate metabolism	7.76879	1.94701	31.1801	Hill	0.0;0.07;0.2;0.7;2.0;6.0;18.0;55.0;160.0;475.0	Male	10:2FTOH			Sphingolipid metabolism	2.90039	13.097	35.1346	#N/A	12.191	#N/A			Sphingolipid metabolism	2.90039	13.097	35.1346		12.191			Sphingolipid metabolism		-0.905991
6	Cholesterol metabolism	17.1494	12.1145	27.0996	Polynomial 5	0.0;0.07;0.2;0.7;2.0;6.0;18.0	Male	10:2FTOH			Steroid metabolism	#N/A	#N/A	#N/A	13.3315	#N/A	#N/A			Steroid metabolism				13.3315				Steroid metabolism													Alanine, aspartate and glutamate metabolism
8	Eicosanoid metabolism	66.1621	48.574	103.197	Linear	0.0;0.07;0.2;0.7;2.0;6.0;18.0;55.0;160.0	Male	10:2FTOH			Transport	4.72549	#N/A	#N/A	#N/A	#N/A	#N/A			Transport	4.72549							Transport													Aromatic amino acid metabolism
12	Fatty acid oxidation	21.9177	11.7774	34.6943	Exponential 5	0.0;0.07;0.2;0.7;2.0;6.0;18.0;55.0;160.0;475.0	Male	10:2FTOH			Tryptophan metabolism	#N/A	69.8483	#N/A	#N/A	66.4453	#N/A			Tryptophan metabolism		69.8483			66.4453			Tryptophan metabolism													beta-Alanine metabolism
13	Glutathione metabolism	10.1054	7.88753	13.3249	Exponential 5	0.0;0.07;0.2;0.7;2.0;6.0;18.0;55.0;160.0;475.0	Male	10:2FTOH			Tyrosine metabolism	4.30771	70.8496	#N/A	145.411	#N/A	12.2509			Tyrosine metabolism	4.30771	70.8496		145.411		12.2509		Tyrosine metabolism	141.103												Bile acid metabolism
15	Glycine, serine and threonine metabolism	4.94629	3.84147	6.98303	Exponential 5	0.0;0.07;0.2;0.7;2.0;6.0;18.0;55.0;160.0	Male	10:2FTOH			Ubiquinone synthesis	3.7837	8.36411	20.428	23.7935	#N/A	18.4328			Ubiquinone synthesis	3.7837	8.36411	20.428	23.7935		18.4328		Ubiquinone synthesis	20.0098		-1.99521										Carbohydrate metabolism
16	Histidine metabolism	15.0589	14.6207	15.5768	Exponential 5	0.0;0.07;0.2;0.7;2.0;6.0;18.0;55.0;160.0;475.0	Male	10:2FTOH			Valine, leucine, and isoleucine metabolism	1.37418	#N/A	#N/A	159.531	#N/A	20.0537			Valine, leucine, and isoleucine metabolism	1.37418			159.531		20.0537		Valine, leucine, and isoleucine metabolism	158.156												Central carbon metabolism
18	Omega-6 fatty acid metabolism	36.2396	22.0521	74.5605	Exponential 5	0.0;0.07;0.2;0.7;2.0;6.0;18.0;55.0;160.0;475.0	Male	10:2FTOH			Vitamin A metabolism	36.869	#N/A	37.4405	498.52	#N/A	#N/A			Vitamin A metabolism	36.869		37.4405	498.52				Vitamin A metabolism	461.651												Cholesterol metabolism
20	Porphyrin metabolism	9.59852	8.42695	11.4442	Exponential 5	0.0;0.07;0.2;0.7;2.0;6.0;18.0;55.0;160.0;475.0	Male	10:2FTOH			Vitamin B metabolism	#N/A	#N/A	30.46	#N/A	#N/A	#N/A			Vitamin B metabolism			30.46					Vitamin B metabolism													Cysteine and methionine metabolism
22	Purine metabolism	9.84268	8.60516	11.8316	Exponential 5	0.0;0.07;0.2;0.7;2.0;6.0;18.0;55.0;160.0;475.0	Male	10:2FTOH			Vitamin C metabolism	#N/A	#N/A	39.9787	66.2155	#N/A	#N/A			Vitamin C metabolism			39.9787	66.2155				Vitamin C metabolism													Eicosanoid metabolism
23	Pyrimidine metabolism	15.3185	11.9289	21.4197	Exponential 5	0.0;0.07;0.2;0.7;2.0;6.0;18.0;55.0;160.0;475.0	Male	10:2FTOH			Xenobiotics metabolism	#N/A	16.4136	40.06	#N/A	23.9227	#N/A			Xenobiotics metabolism		16.4136	40.06		23.9227			Xenobiotics metabolism		7.50915											Fatty acid biosynthesis
25	Sphingolipid metabolism	13.097	10.4965	17.3736	Exponential 5	0.0;0.07;0.2;0.7;2.0;6.0;18.0;55.0;160.0;475.0	Male	10:2FTOH																																	Fatty acid metabolism
27	Tryptophan metabolism	69.8483	27.0484	121.165	Exponential 5	0.0;0.07;0.2;0.7;2.0;6.0;18.0;55.0;160.0;475.0	Male	10:2FTOH																																	Fatty acid oxidation
28	Tyrosine metabolism	70.8496	55.5716	97.8356	Exponential 3	0.0;0.07;0.2;0.7;2.0;6.0;18.0;55.0;160.0	Male	10:2FTOH																																	Glutathione metabolism
29	Ubiquinone synthesis	8.36411	6.55485	13.2654	Exponential 5	0.0;0.07;0.2;0.7;2.0;6.0;18.0;55.0;160.0;475.0	Male	10:2FTOH																																	Glycerolipid metabolism
35	Xenobiotics metabolism	16.4136	9.28386	66.6961	Exponential 3	0.0;0.07;0.2;0.7;2.0;6.0;18.0	Male	10:2FTOH																																	Glycine, serine and threonine metabolism
0	Alanine, aspartate and glutamate metabolism	8.30436	3.03203	77.2592	Power	0.0;0.15;0.5;1.4;4.0	Male	PFHxSAm																																	Nucleotide metabolism
1	Aromatic amino acid metabolism	18.8952	13.1867	19.2863	Polynomial 6	0.0;0.15;0.5;1.4;4.0;12.0;37.0;111.0	Male	PFHxSAm																																	Omega-6 fatty acid metabolism
2	Bile acid metabolism	29.5453	22.9309	53.8219	Exponential 3	0.0;0.15;0.5;1.4;4.0;12.0;37.0;111.0	Male	PFHxSAm																																	Prostaglandin biosynthesis
3	Cholesterol metabolism	1.59302	1.25422	2.29839	Linear	0.0;0.15;0.5;1.4;4.0	Male	PFHxSAm																																	Purine metabolism
4	Cholesterol-ester metabolism	106.549	63.0912	198.529	Polynomial 6	0.0;0.15;0.5;1.4;4.0;12.0;37.0;111.0	Male	PFHxSAm																																	Pyrimidine metabolism
5	Cysteine and methionine metabolism	37.5363	20.6541	56.3759	Polynomial 2	0.0;0.15;0.5;1.4;4.0;12.0;37.0;111.0	Male	PFHxSAm																																	Serotonin and melatonin biosynthesis
6	Eicosanoid metabolism	54.6362	32.8266	63.3201	Polynomial 2	0.0;0.15;0.5;1.4;4.0;12.0;37.0;111.0	Male	PFHxSAm																																	Sphingolipid metabolism
7	Electron transport chain	3.87913	3.83412	4.03606	Power	0.0;0.15;0.5;1.4;4.0	Male	PFHxSAm																																	Tyrosine metabolism
8	Fatty acid oxidation	20.6228	15.0679	37.275	Polynomial 2	0.0;0.15;0.5;1.4;4.0;12.0;37.0;111.0	Male	PFHxSAm																																	Ubiquinone synthesis
9	Glutathione metabolism	118.218	32.7689	11312.6	Exponential 3	0.0;0.15;0.5;1.4;4.0;12.0;37.0	Male	PFHxSAm																																	Valine, leucine, and isoleucine metabolism
10	Glycerolipid metabolism	22.281	18.0043	29.5036	Power	0.0;0.15;0.5;1.4;4.0;12.0;37.0;111.0	Male	PFHxSAm																																	Vitamin A metabolism
11	Glycine, serine and threonine metabolism	22.889	14.8379	39.232	Polynomial 2	0.0;0.15;0.5;1.4;4.0;12.0;37.0;111.0	Male	PFHxSAm																																	Xenobiotics metabolism
13	Lysine metabolism	18.2008	14.9034	22.8822	Exponential 5	0.0;0.15;0.5;1.4;4.0;12.0;37.0;111.0	Male	PFHxSAm
14	Nucleotide metabolism	11.783	10.1431	12.0739	Hill	0.0;0.15;0.5;1.4;4.0;12.0;37.0	Male	PFHxSAm
15	Omega-3 fatty acid metabolism	22.4611	11.5257	28.6789	Polynomial 2	0.0;0.15;0.5;1.4;4.0;12.0;37.0	Male	PFHxSAm
16	Omega-6 fatty acid metabolism	18.8662	15.4443	25.3482	Power	0.0;0.15;0.5;1.4;4.0;12.0;37.0;111.0	Male	PFHxSAm
17	Pentose phosphate pathway	13.1382	10.886	20.7008	Exponential 3	0.0;0.15;0.5;1.4;4.0;12.0;37.0;111.0	Male	PFHxSAm
20	Prostaglandin biosynthesis	27.8516	12.4353	58.7396	Exponential 5	0.0;0.15;0.5;1.4;4.0;12.0;37.0;111.0	Male	PFHxSAm
21	Purine metabolism	8.47381	7.00778	8.64922	Hill	0.0;0.15;0.5;1.4;4.0;12.0;37.0;111.0	Male	PFHxSAm
22	Serotonin and melatonin biosynthesis	22.5401	17.9337	43.1123	Exponential 3	0.0;0.15;0.5;1.4;4.0;12.0;37.0;111.0	Male	PFHxSAm
23	Sphingolipid metabolism	35.1346	19.9263	59.5859	Polynomial 3	0.0;0.15;0.5;1.4;4.0;12.0;37.0;111.0	Male	PFHxSAm
26	Ubiquinone synthesis	20.428	16.3857	31.1127	Exponential 3	0.0;0.15;0.5;1.4;4.0;12.0;37.0;111.0	Male	PFHxSAm
27	Vitamin A metabolism	37.4405	2.28996	38.2155	Hill	0.0;0.15;0.5;1.4;4.0;12.0;37.0;111.0	Male	PFHxSAm
28	Vitamin B metabolism	30.46	23.3919	44.4375	Exponential 3	0.0;0.15;0.5;1.4;4.0;12.0;37.0;111.0	Male	PFHxSAm
29	Vitamin C metabolism	39.9787	27.0104	71.4674	Polynomial 2	0.0;0.15;0.5;1.4;4.0;12.0;37.0;111.0	Male	PFHxSAm
32	Xenobiotics metabolism	40.06	26.8628	76.8721	Polynomial 3	0.0;0.15;0.5;1.4;4.0;12.0;37.0;111.0	Male	PFHxSAm
33	beta-Alanine metabolism	55.8116	28.581	56.9669	Polynomial 4	0.0;0.15;0.5;1.4;4.0;12.0;37.0;111.0	Male	PFHxSAm
1	Arginine and proline metabolism	114.532	73.2459	204.846	Exponential 5	0.0;0.15;0.5;1.4;4.0;12.0;37.0;111.0;333.0;1000.0	Female	6:1FTOH
2	Bile acid metabolism	307.941	290.25	311.673	Exponential 5	0.0;0.15;0.5;1.4;4.0;12.0;37.0;111.0;333.0;1000.0	Female	6:1FTOH
4	Cholesterol metabolism	159.894	113.245	272.126	Linear	0.0;0.15;0.5;1.4;4.0;12.0;37.0;111.0;333.0	Female	6:1FTOH
5	Cholesterol-ester metabolism	11.832	3.12684	207.226	Linear	0.0;0.15;0.5;1.4;4.0	Female	6:1FTOH
6	Cysteine and methionine metabolism	32.9757	20.9291	37.6213	Polynomial 5	0.0;0.15;0.5;1.4;4.0;12.0;37.0	Female	6:1FTOH
7	Eicosanoid metabolism	312.887	303.144	325.123	Exponential 5	0.0;0.15;0.5;1.4;4.0;12.0;37.0;111.0;333.0;1000.0	Female	6:1FTOH
8	Electron transport chain	304.565	296.667	314.643	Exponential 5	0.0;0.15;0.5;1.4;4.0;12.0;37.0;111.0;333.0;1000.0	Female	6:1FTOH
9	Fatty acid biosynthesis	12.9346	8.86876	13.668	Exponential 3	0.0;0.15;0.5;1.4;4.0;12.0	Female	6:1FTOH
10	Fatty acid metabolism	298.771	295.789	304.299	Exponential 5	0.0;0.15;0.5;1.4;4.0;12.0;37.0;111.0;333.0;1000.0	Female	6:1FTOH
11	Fatty acid oxidation	107.819	73.864	146.81	Exponential 5	0.0;0.15;0.5;1.4;4.0;12.0;37.0;111.0;333.0;1000.0	Female	6:1FTOH
12	Glutathione metabolism	19.9584	6.73477	84.3808	Power	0.0;0.15;0.5;1.4;4.0;12.0	Female	6:1FTOH
13	Glycerolipid metabolism	294.83	287.829	299.669	Exponential 5	0.0;0.15;0.5;1.4;4.0;12.0;37.0;111.0;333.0;1000.0	Female	6:1FTOH
14	Glycine, serine and threonine metabolism	97.8394	67.2423	172.455	Exponential 5	0.0;0.15;0.5;1.4;4.0;12.0;37.0;111.0;333.0;1000.0	Female	6:1FTOH
15	Lysine metabolism	48.1262	28.6565	74.199	Exponential 5	0.0;0.15;0.5;1.4;4.0;12.0;37.0;111.0;333.0;1000.0	Female	6:1FTOH
16	Nucleotide metabolism	76.8356	65.484	94.9233	Hill	0.0;0.15;0.5;1.4;4.0;12.0;37.0;111.0;333.0;1000.0	Female	6:1FTOH
17	Omega-3 fatty acid metabolism	75.47	65.4362	112.209	Exponential 5	0.0;0.15;0.5;1.4;4.0;12.0;37.0;111.0;333.0;1000.0	Female	6:1FTOH
20	Prostaglandin biosynthesis	101.982	93.4411	113.931	Exponential 5	0.0;0.15;0.5;1.4;4.0;12.0;37.0;111.0;333.0;1000.0	Female	6:1FTOH
21	Purine metabolism	36.1729	29.344	56.5425	Exponential 5	0.0;0.15;0.5;1.4;4.0;12.0;37.0;111.0;333.0	Female	6:1FTOH
22	Pyrimidine metabolism	52.002	41.3232	73.1349	Exponential 5	0.0;0.15;0.5;1.4;4.0;12.0;37.0;111.0;333.0;1000.0	Female	6:1FTOH
23	Steroid metabolism	13.3315	10.9722	15.3841	Exponential 3	0.0;0.15;0.5;1.4;4.0;12.0	Female	6:1FTOH
25	Tyrosine metabolism	145.411	100.033	264.081	Exponential 3	0.0;0.15;0.5;1.4;4.0;12.0;37.0;111.0;333.0	Female	6:1FTOH
26	Ubiquinone synthesis	23.7935	12.0656	24.286	Polynomial 5	0.0;0.15;0.5;1.4;4.0;12.0;37.0	Female	6:1FTOH
27	Valine, leucine, and isoleucine metabolism	159.531	105.266	184.415	Exponential 5	0.0;0.15;0.5;1.4;4.0;12.0;37.0;111.0;333.0;1000.0	Female	6:1FTOH
28	Vitamin A metabolism	498.52	317.611	508.839	Polynomial 4	0.0;0.15;0.5;1.4;4.0;12.0;37.0;111.0;333.0;1000.0	Female	6:1FTOH
30	Vitamin C metabolism	66.2155	38.3825	108.11	Exponential 5	0.0;0.15;0.5;1.4;4.0;12.0;37.0;111.0;333.0;1000.0	Female	6:1FTOH
31	beta-Alanine metabolism	260.361	233.175	298.239	Exponential 5	0.0;0.15;0.5;1.4;4.0;12.0;37.0;111.0;333.0;1000.0	Female	6:1FTOH
0	Alanine, aspartate and glutamate metabolism	153.965	85.155	446.401	Polynomial 6	0.0;0.07;0.2;0.7;2.0;6.0;18.0;55.0;160.0	Female	10:2FTOH
2	Aromatic amino acid metabolism	6.28586	6.0853	6.43254	Exponential 5	0.0;0.07;0.2;0.7;2.0;6.0;18.0;55.0;160.0	Female	10:2FTOH
3	Bile acid metabolism	53.4693	52.2828	55.1804	Exponential 5	0.0;0.07;0.2;0.7;2.0;6.0;18.0;55.0;160.0;475.0	Female	10:2FTOH
4	Carbohydrate metabolism	7.74078	6.57068	9.71873	Exponential 5	0.0;0.07;0.2;0.7;2.0;6.0;18.0;55.0;160.0;475.0	Female	10:2FTOH
6	Cholesterol metabolism	439.768	301.231	483.615	Polynomial 8	0.0;0.07;0.2;0.7;2.0;6.0;18.0;55.0;160.0;475.0	Female	10:2FTOH
8	Cysteine and methionine metabolism	23.4434	15.4101	34.8843	Exponential 5	0.0;0.07;0.2;0.7;2.0;6.0;18.0;55.0;160.0;475.0	Female	10:2FTOH
11	Fatty acid biosynthesis	251.725	175.154	439.899	Power	0.0;0.07;0.2;0.7;2.0;6.0;18.0;55.0;160.0;475.0	Female	10:2FTOH
12	Fatty acid metabolism	317.546	164.389	456.004	Polynomial 8	0.0;0.07;0.2;0.7;2.0;6.0;18.0;55.0;160.0;475.0	Female	10:2FTOH
13	Fatty acid oxidation	191.229	130.388	200.029	Polynomial 5	0.0;0.07;0.2;0.7;2.0;6.0;18.0;55.0;160.0;475.0	Female	10:2FTOH
14	Glutathione metabolism	10.4774	5.58972	22.3176	Hill	0.0;0.07;0.2;0.7;2.0;6.0;18.0;55.0;160.0;475.0	Female	10:2FTOH
15	Glycine, serine and threonine metabolism	13.7765	9.51615	25.7908	Exponential 5	0.0;0.07;0.2;0.7;2.0;6.0;18.0;55.0;160.0;475.0	Female	10:2FTOH
18	Nucleotide metabolism	0.321631	0.218885	0.560743	Linear	0.0;0.07;0.2;0.7	Female	10:2FTOH
20	Pentose phosphate pathway	355.003	221.123	405.268	Exponential 3	0.0;0.07;0.2;0.7;2.0;6.0;18.0;55.0;160.0;475.0	Female	10:2FTOH
24	Purine metabolism	10.0402	7.18882	13.2441	Exponential 5	0.0;0.07;0.2;0.7;2.0;6.0;18.0;55.0;160.0;475.0	Female	10:2FTOH
26	Serotonin and melatonin biosynthesis	618.908	307.42	2787.19	Power	0.0;0.07;0.2;0.7;2.0;6.0;18.0;55.0;160.0;475.0	Female	10:2FTOH
27	Sphingolipid metabolism	12.191	10.0421	16.2395	Exponential 5	0.0;0.07;0.2;0.7;2.0;6.0;18.0;55.0;160.0;475.0	Female	10:2FTOH
28	Tryptophan metabolism	66.4453	48.1173	119.338	Exponential 3	0.0;0.07;0.2;0.7;2.0;6.0;18.0;55.0;160.0	Female	10:2FTOH
37	Xenobiotics metabolism	23.9227	15.9812	42.1895	Hill	0.0;0.07;0.2;0.7;2.0;6.0;18.0;55.0;160.0;475.0	Female	10:2FTOH
38	beta-Alanine metabolism	48.9911	26.0024	105.455	Polynomial 6	0.0;0.07;0.2;0.7;2.0;6.0;18.0;55.0	Female	10:2FTOH
0	Alanine, aspartate and glutamate metabolism	90.7291	30.6679	406.274	Power	0.0;0.15;0.5;1.4;4.0;12.0;37.0	Female	PFHxSAm
2	Aromatic amino acid metabolism	32.4044	24.8737	52.6238	Exponential 3	0.0;0.15;0.5;1.4;4.0;12.0;37.0;111.0	Female	PFHxSAm
6	Cysteine and methionine metabolism	59.1042	40.5425	109.834	Exponential 3	0.0;0.15;0.5;1.4;4.0;12.0;37.0;111.0	Female	PFHxSAm
9	Fatty acid metabolism	63.0405	46.9004	70.7824	Exponential 3	0.0;0.15;0.5;1.4;4.0;12.0;37.0;111.0	Female	PFHxSAm
10	Fatty acid oxidation	31.0431	24.1918	43.2247	Power	0.0;0.15;0.5;1.4;4.0;12.0;37.0;111.0	Female	PFHxSAm
15	Nucleotide metabolism	22.2759	17.8474	33.4462	Exponential 3	0.0;0.15;0.5;1.4;4.0;12.0;37.0;111.0	Female	PFHxSAm
16	Omega-6 fatty acid metabolism	31.0237	24.1774	43.3686	Power	0.0;0.15;0.5;1.4;4.0;12.0;37.0;111.0	Female	PFHxSAm
18	Phenylalanine metabolism	19.7878	17.4954	26.6186	Exponential 5	0.0;0.15;0.5;1.4;4.0;12.0;37.0;111.0	Female	PFHxSAm
20	Prostaglandin biosynthesis	41.6521	30.6916	64.2324	Exponential 3	0.0;0.15;0.5;1.4;4.0;12.0;37.0;111.0	Female	PFHxSAm
22	Purine metabolism	7.42021	5.91137	14.9389	Exponential 5	0.0;0.15;0.5;1.4;4.0;12.0;37.0;111.0	Female	PFHxSAm
23	Pyrimidine metabolism	13.3262	10.4584	24.4734	Exponential 5	0.0;0.15;0.5;1.4;4.0;12.0;37.0;111.0	Female	PFHxSAm
24	Serotonin and melatonin biosynthesis	17.63	16.2239	19.9139	Exponential 5	0.0;0.15;0.5;1.4;4.0;12.0;37.0;111.0	Female	PFHxSAm
27	Tyrosine metabolism	12.2509	1.79837	32.2597	Hill	0.0;0.15;0.5;1.4;4.0;12.0;37.0;111.0	Female	PFHxSAm
28	Ubiquinone synthesis	18.4328	9.19744	24.9809	Exponential 5	0.0;0.15;0.5;1.4;4.0;12.0;37.0;111.0	Female	PFHxSAm
29	Valine, leucine, and isoleucine metabolism	20.0537	15.8263	32.8267	Exponential 5	0.0;0.15;0.5;1.4;4.0;12.0;37.0;111.0	Female	PFHxSAm
